# Supplementary material for: Dissecting causal relationships between primary biliary cholangitis and extrahepatic autoimmune diseases based on Mendelian randomization
Source: Sci Rep. 2024 May 21;14:11528. doi: 10.1038/s41598-024-62509-x (PMC11109240; doi:10.1038/s41598-024-62509-x)
Supplement: Supplementary file 2 — Supplementary Information 1. [file 41598_2024_62509_MOESM2_ESM.xlsx]

## Sheet: Directory List
Sheets	Title
S1T1	Results of Horizontal Pleiotropy Test
S1T2	Results of Heterogeneity Test
S1T3	Results of Steiger Direction Test

## Sheet: S1T1
Results of Horizontal Pleiotropy Test
Exposure	Outcome	Egger Intercept	SE	Pval	G_pval			Exposure	Outcome	Egger Intercept	SE	Pval	G_pval
PBC	RA	0.00925141	0.0131357	0.490784	0.103667			RA	PBC	-0.00941565	0.0128206	0.472705	0.0876667
PBC	SLE	0.00837307	0.023976	0.730759	0.185667			SLE	PBC	0.0190527	0.0284502	0.51822	0.262667
PBC	SS	0.0320723	0.10588	0.768841	0.649333			SS	PBC
PBC	SSc	-0.0184159	0.0297714	0.544396	0.085			SSc	PBC
PBC	AITD	0.00611064	0.0070418	0.395815	0.188667			AITD	PBC	-0.0120696	0.0089857	0.189993	0.764333
PBC	AHYPER	0.0118403	0.0240975	0.627148	0.211			AHYPER	PBC
PBC	GD	0.0150798	0.0198192	0.453095	0.157			GD	PBC
PBC	AHYPO	-0.000494499	0.00767567	0.949384	0.100333			AHYPO	PBC	-0.0177718	0.00954333	0.0694144	0.07
PBC	IBD	-0.00150342	0.0194107	0.940431	0.118333			IBD	PBC	0.00335643	0.0108716	0.758758	0.0513333
PBC	CD	-0.0087411	0.0171364	0.622262	0.191			CD	PBC	0.00220597	0.00962957	0.81967	0.07
PBC	UC	-0.0221029	0.0211754	0.336797	0.186			UC	PBC	0.0097951	0.0134668	0.472141	0.132667
PBC	CeD	0.00868445	0.0278901	0.763471	0.157			CeD	PBC	-0.0592494	0.0473768	0.242615	0.104
PBC	MS	-0.00616956	0.0150495	0.686679	0.139667			MS	PBC	0.00258882	0.0209622	0.902886	0.167
PBC	PoS	-0.0207907	0.0121895	0.102827	0.100667			PoS	PBC	-0.0166803	0.0233808	0.484258	0.0653333
Pval: p-value when horizontal pleiotropy was tested by the MR Egger intercept method.
G_pval: p-value for the global test when MR PRESSO was used to detect horizontal pleiotropy.
PBC: primary biliary cholangitis, RA: rheumatoid arthritis, SLE: systemic lupus erythematosus, SS: Sjögren's syndrome , SSc: systemic sclerosis , ATID: autoimmune thyroid disease , AHYPER: autoimmune hyperthyroidism , GD: Graves' disease , AHYPO: autoimmune hypothyroidism , IBD: inflammatory bowel disease , CD: Crohn's disease , UC: ulcerative colitis , CeD: celiac disease , MS: multiple sclerosi…

## Sheet: S1T2
Results of Heterogeneity Test
Exposure	Outcome	Method	Q	Q_df	Q_pval		Exposure	Outcome	Method	Q	Q_df	Q_pval
PBC	RA	Inverse variance weighted	28.7445	18	0.051593		RA	PBC	Inverse variance weighted	27.8362	18	0.0645925
PBC	SLE	Inverse variance weighted	28.1751	20	0.105319		SLE	PBC	Inverse variance weighted	15.8666	11	0.146155
PBC	SS	Inverse variance weighted	7.91791	10	0.636856		SS	PBC	Inverse variance weighted
PBC	SSc	Inverse variance weighted	28.0971	18	0.0605927		SSc	PBC	Inverse variance weighted	0.00416291	1	0.948556
PBC	AITD	Inverse variance weighted	29.4535	21	0.103533		AITD	PBC	Inverse variance weighted	22.995	29	0.776772
PBC	AHYPER	Inverse variance weighted	34.0909	28	0.197896		AHYPER	PBC	Inverse variance weighted	0.0861507	1	0.769129
PBC	GD	Inverse variance weighted	37.3802	29	0.136748		GD	PBC	Inverse variance weighted	0.0252101	1	0.873845
PBC	AHYPO	Inverse variance weighted	28.1732	18	0.0594675		AHYPO	PBC	Inverse variance weighted	57.6479	44	0.0813011
PBC	IBD	Inverse variance weighted	14.5471	8	0.0685739		IBD	PBC	Inverse variance weighted	70.9354	53	0.0504815
PBC	CD	Inverse variance weighted	14.3987	10	0.155571		CD	PBC	Inverse variance weighted	72.6346	55	0.0557665
PBC	UC	Inverse variance weighted	11.0303	7	0.137303		UC	PBC	Inverse variance weighted	43.6524	34	0.124184
PBC	CeD	Inverse variance weighted	13.9503	9	0.124105		CeD	PBC	Inverse variance weighted	17.0622	10	0.0729994
PBC	MS	Inverse variance weighted	28.494	19	0.0743715		MS	PBC	Inverse variance weighted	28.9766	22	0.145531
PBC	PoS	Inverse variance weighted	31.3539	22	0.089098		PoS	PBC	Inverse variance weighted	30.6486	20	0.0600036
PBC: primary biliary cholangitis, RA: rheumatoid arthritis, SLE: systemic lupus erythematosus, SS: Sjögren's syndrome , SSc: systemic sclerosis , ATID: autoimmune thyroid disease , AHYPER: autoimmune hyperthyroidism , GD: Graves' disease , AHYPO: autoimmune hypothyroidism , IBD: inflammatory bowel disease , CD: Crohn's disease , UC: ulcerative colitis , CeD: celiac disease , MS: multiple sclerosi…

## Sheet: S1T3
Results of Steiger Direction Test
Exposure	Outcome	snp_r2.exposure	snp_r2.outcome	correct_causal_direction	steiger_pval		Exposure	Outcome	snp_r2.exposure	snp_r2.outcome	correct_causal_direction	steiger_pval
PBC	RA	0.0668791	0.00258624	TRUE	1.65212e-172		SS	PBC	6.66034e-05	1.92863e-05	TRUE	0.00434684
PBC	SLE	0.0834357	0.0117753	TRUE	1.50236e-71		SSc	PBC	0.00271084	0.000603624	TRUE	0.00185582
PBC	SS	0.0338011	0.00635113	TRUE	2.66714e-06		AHYPER	PBC	0.000861262	5.78848e-05	TRUE	0.0083033
PBC	SSc	0.0765286	0.00584258	TRUE	1.46922e-121		GD	PBC	0.00114649	0.000614183	TRUE	0.013453
PBC	AITD	0.0817336	0.000304155	TRUE	0		MS	PBC	0.00269508	0.000195934	TRUE	7.12297e-19
PBC	AHYPER	0.11196	0.000236742	TRUE	0		AITD	PBC	0.00323752	0.00096773	TRUE	0.000157144
PBC	GD	0.11383	0.000145769	TRUE	0		AHYPO	PBC	0.00857986	0.00153361	TRUE	3.4554e-27
PBC	AHYPO	0.0742365	0.000453584	TRUE	0		PoS	PBC	0.00888511	0.000441116	TRUE	2.58856e-55
PBC	IBD	0.0325041	0.000888751	TRUE	3.33405e-92		RA	PBC	0.0369362	0.00275403	TRUE	1.37811e-67
PBC	CD	0.0432562	0.00029076	TRUE	2.96837e-138		CeD	PBC	0.0434236	0.00167989	TRUE	8.1008e-67
PBC	UC	0.0305006	0.000621296	TRUE	7.58856e-83		SLE	PBC	0.043853	0.00459672	TRUE	7.04629e-44
PBC	CeD	0.0453048	0.00129492	TRUE	6.28955e-59		UC	PBC	0.0731502	0.00166758	TRUE	5.14808e-120
PBC	MS	0.0659067	0.00160172	TRUE	7.21345e-220		IBD	PBC	0.0922152	0.00342171	TRUE	4.68165e-185
PBC	PoS	0.0784569	0.000945944	TRUE	2.02641e-228		CD	PBC	0.0977334	0.00312565	TRUE	1.25317e-279
PBC: primary biliary cholangitis, RA: rheumatoid arthritis, SLE: systemic lupus erythematosus, SS: Sjögren's syndrome , SSc: systemic sclerosis , ATID: autoimmune thyroid disease , AHYPER: autoimmune hyperthyroidism , GD: Graves' disease , AHYPO: autoimmune hypothyroidism , IBD: inflammatory bowel disease , CD: Crohn's disease , UC: ulcerative colitis , CeD: celiac disease , MS: multiple sclerosi…
