# Supplementary material for: Dissecting causal relationships between primary biliary cholangitis and extrahepatic autoimmune diseases based on Mendelian randomization
Source: Sci Rep. 2024 May 21;14:11528. doi: 10.1038/s41598-024-62509-x (PMC11109240; doi:10.1038/s41598-024-62509-x)
Supplement: Supplementary file 3 — Supplementary Information 2. [file 41598_2024_62509_MOESM3_ESM.xlsx]

## Sheet: Directory List
Sheets	Title
S2T1	Instrumental variables for each group in Mendelian randomization analysis when PBC is used as the exposure factor
S2T2	Instrumental variables for each group in Mendelian randomization analysis when EHAID is used as the exposure factor
S2T3	Instrumental Variables for all Exposure Factor (screened by significance threshold and linkage disequilibrium)

## Sheet: S2T1
Instrumental Variables with PBC as the Exposure Factor
SNP	chr	pos	effect_allele	other_allele	beta	se	eaf	pval	F statistics	gene	outcome
rs11117432	16	86019271	A	G	-0.273228	0.026862	0.2187	2.81579e-24	103.46	IRF8,MIR6774	Rheumatoid arthritis
rs1119132	16	27403469	G	A	0.20264	0.0328117	0.8887	6.58097e-10	38.1411	IL4R,IL21R,IL21R-AS1,GTF3C1	Rheumatoid arthritis
rs2293370	3	119219934	A	G	-0.299009	0.0289393	0.164	5.53988e-25	106.756	TMEM39A,POGLUT1,TIMMDC1,CD80	Rheumatoid arthritis
rs2546890	5	158759900	G	A	-0.144233	0.0216142	0.5089	2.50496e-11	44.5298	RNF145,UBLCP1,RNU4ATAC2P,IL12B,LOC285626	Rheumatoid arthritis
rs34655300	2	25514333	T	C	0.136669	0.0220009	0.4493	5.23227e-10	38.5886	DNMT3A	Rheumatoid arthritis
rs3771317	2	191543962	C	T	0.289503	0.0297719	0.1441	2.40215e-22	94.5569	NAB1,STAT1,STAT4	Rheumatoid arthritis
rs4780355	16	11347858	C	T	-0.199551	0.0240186	0.334	1.00832e-16	69.026	SOCS1,RMI2	Rheumatoid arthritis
rs589446	3	159733527	T	G	-0.353093	0.0224396	0.3499	1.96381e-55	247.598	IL12A	Rheumatoid arthritis
rs59643720	14	103564807	C	A	0.316412	0.0244524	0.2356	2.73275e-38	167.441	EXOC3L4	Rheumatoid arthritis
rs60600003	7	37382465	G	T	0.253264	0.035012	0.0974	4.70327e-13	52.3255	ELMO1	Rheumatoid arthritis
rs6679356	1	67820194	T	C	-0.439362	0.0261434	0.828	6.61455e-63	282.437	IL12RB2,SERBP1	Rheumatoid arthritis
rs7097397	10	50025396	A	G	-0.143772	0.0227055	0.3956	2.41958e-10	40.0947	WDFY4	Rheumatoid arthritis
rs7130339	11	646232	A	G	0.121645	0.0222642	0.5159	4.66316e-08	29.8521	DEAF1	Rheumatoid arthritis
rs72699866	14	93114787	A	G	-0.195158	0.0293378	0.1859	2.88935e-11	44.2504	RIN3	Rheumatoid arthritis
rs7674640	4	103540780	T	C	0.216421	0.0220898	0.492	1.56351e-22	95.9876	NFKB1,MANBA,RPL21P49	Rheumatoid arthritis
rs7805218	7	20378801	A	G	0.128538	0.0234313	0.3539	4.11728e-08	30.0933	ITGB8	Rheumatoid arthritis
rs79577483	16	68036939	G	A	0.211743	0.031246	0.1412	1.22999e-11	45.9229	PSKH1,CTRL,SLC12A4,LCAT,DPEP2,DPEP3	Rheumatoid arthritis
rs859767	2	135341200	G	A	-0.139305	0.0230646	0.4364	1.54323e-09	36.4789	TMEM163	Rheumatoid arthritis
rs9591325	13	50811220	C	T	-0.451884	0.050169	0.0547	2.14289e-19	81.1303	DLEU1	Rheumatoid arthritis
rs137687	22	39740078	A	G	-0.217763	0.0218724	0.4374	2.37411e-23	99.1232	RPL3,TAB1,PDGFB,SYNGR1	Systemic lupus erythematosus
rs1800693	12	6440009	C	T	0.179759	0.021699	0.4254	1.19069e-16	68.6281	TNFRSF1A,LTBR,SCNN1A,PLEKHG6	Systemic lupus erythematosus
rs1808094	18	67526026	C	T	-0.127739	0.0214921	0.5249	2.7892e-09	35.3256	CD226	Systemic lupus erythematosus
rs2293370	3	119219934	A	G	-0.299009	0.0289393	0.164	5.53988e-25	106.756	TMEM39A,POGLUT1,TIMMDC1,CD80	Systemic lupus erythematosus
rs2546890	5	158759900	G	A	-0.144233	0.0216142	0.5089	2.50496e-11	44.5298	RNF145,UBLCP1,RNU4ATAC2P,IL12B,LOC285626	Systemic lupus erythematosus
rs34655300	2	25514333	T	C	0.136669	0.0220009	0.4493	5.23227e-10	38.5886	DNMT3A	Systemic lupus erythematosus
rs3745516	19	50926742	G	A	-0.274319	0.0239747	0.7704	2.64667e-30	130.92	SPIB,MYBPC2	Systemic lupus erythematosus
rs3784099	14	68749927	A	G	-0.203016	0.0243697	0.3439	8.30615e-17	69.4001	RAD51B,RAD51L1	Systemic lupus erythematosus
rs4780355	16	11347858	C	T	-0.199551	0.0240186	0.334	1.00832e-16	69.026	SOCS1,RMI2	Systemic lupus erythematosus
rs4936443	11	118740864	T	C	0.367095	0.0297432	0.8101	5.39262e-35	152.329		Systemic lupus erythematosus
rs589446	3	159733527	T	G	-0.353093	0.0224396	0.3499	1.96381e-55	247.598	IL12A	Systemic lupus erythematosus
rs59643720	14	103564807	C	A	0.316412	0.0244524	0.2356	2.73275e-38	167.441	EXOC3L4	Systemic lupus erythematosus
rs60600003	7	37382465	G	T	0.253264	0.035012	0.0974	4.70327e-13	52.3255	ELMO1	Systemic lupus erythematosus
rs6550965	3	25383587	A	C	0.163094	0.0215365	0.4205	3.65258e-14	57.349	RARB,CFL1P7,H3P10	Systemic lupus erythematosus
rs6679356	1	67820194	T	C	-0.439362	0.0261434	0.828	6.61455e-63	282.437	IL12RB2,SERBP1	Systemic lupus erythematosus
rs7674640	4	103540780	T	C	0.216421	0.0220898	0.492	1.56351e-22	95.9876	NFKB1,MANBA,RPL21P49	Systemic lupus erythematosus
rs7805218	7	20378801	A	G	0.128538	0.0234313	0.3539	4.11728e-08	30.0933	ITGB8	Systemic lupus erythematosus
rs79577483	16	68036939	G	A	0.211743	0.031246	0.1412	1.22999e-11	45.9229	PSKH1,CTRL,SLC12A4,LCAT,DPEP2,DPEP3	Systemic lupus erythematosus
rs8067378	17	38051348	G	A	0.259633	0.0215258	0.5149	1.75186e-33	145.479	ORMDL3,ZPBP2,GSDMB,IKZF3	Systemic lupus erythematosus
rs859767	2	135341200	G	A	-0.139305	0.0230646	0.4364	1.54323e-09	36.4789	TMEM163	Systemic lupus erythematosus
rs9591325	13	50811220	C	T	-0.451884	0.050169	0.0547	2.14289e-19	81.1303	DLEU1	Systemic lupus erythematosus
rs10774625	12	111910219	G	A	-0.191213	0.0214763	0.5229	5.49987e-19	79.271		Sjögren's syndrome
rs1119132	16	27403469	A	G	-0.20264	0.0328117	0.1113	6.58105e-10	38.1411	IL4R,IL21R,IL21R-AS1,GTF3C1	Sjögren's syndrome
rs11742240	5	35881376	T	G	-0.223505	0.0251539	0.2724	6.4273e-19	78.9522		Sjögren's syndrome
rs137687	22	39740078	A	G	-0.217763	0.0218724	0.4374	2.37433e-23	99.1229	RPL3,TAB1,PDGFB,SYNGR1	Sjögren's syndrome
rs2327832	6	137973068	G	A	0.161159	0.0254216	0.168	2.30591e-10	40.1886	TNFAIP3,OLIG3	Sjögren's syndrome
rs2546890	5	158759900	G	A	-0.144233	0.0216142	0.5089	2.50504e-11	44.5299	RNF145,UBLCP1,RNU4ATAC2P,IL12B,LOC285626	Sjögren's syndrome
rs3745516	19	50926742	A	G	0.274319	0.0239747	0.2296	2.64687e-30	130.92	SPIB,MYBPC2	Sjögren's syndrome
rs3784099	14	68749927	A	G	-0.203016	0.0243697	0.3439	8.30621e-17	69.4003	RAD51B,RAD51L1	Sjögren's syndrome
rs4780355	16	11347858	C	T	-0.199551	0.0240186	0.334	1.00831e-16	69.0261	SOCS1,RMI2	Sjögren's syndrome
rs8067378	17	38051348	A	G	-0.259633	0.0215258	0.4851	1.75175e-33	145.479	ORMDL3,ZPBP2,GSDMB,IKZF3	Sjögren's syndrome
rs859767	2	135341200	G	A	-0.139305	0.0230646	0.4364	1.54322e-09	36.479	TMEM163	Sjögren's syndrome
rs137687	22	39740078	A	G	-0.217763	0.0218724	0.4374	2.37433e-23	99.1229	RPL3,TAB1,PDGFB,SYNGR1	Systemic sclerosis
rs1800693	12	6440009	C	T	0.179759	0.021699	0.4254	1.19059e-16	68.6282	TNFRSF1A,LTBR,SCNN1A,PLEKHG6	Systemic sclerosis
rs1808094	18	67526026	T	C	0.127739	0.0214921	0.4751	2.78922e-09	35.3257	CD226	Systemic sclerosis
rs2293370	3	119219934	A	G	-0.299009	0.0289393	0.164	5.53931e-25	106.756	TMEM39A,POGLUT1,TIMMDC1,CD80	Systemic sclerosis
rs2327832	6	137973068	G	A	0.161159	0.0254216	0.168	2.30591e-10	40.1886	TNFAIP3,OLIG3	Systemic sclerosis
rs2546890	5	158759900	G	A	-0.144233	0.0216142	0.5089	2.50504e-11	44.5299	RNF145,UBLCP1,RNU4ATAC2P,IL12B,LOC285626	Systemic sclerosis
rs3745516	19	50926742	A	G	0.274319	0.0239747	0.2296	2.64687e-30	130.92	SPIB,MYBPC2	Systemic sclerosis
rs3771317	2	191543962	C	T	0.289503	0.0297719	0.1441	2.40227e-22	94.5571	NAB1,STAT1,STAT4	Systemic sclerosis
rs3784099	14	68749927	A	G	-0.203016	0.0243697	0.3439	8.30621e-17	69.4003	RAD51B,RAD51L1	Systemic sclerosis
rs4780355	16	11347858	C	T	-0.199551	0.0240186	0.334	1.00831e-16	69.0261	SOCS1,RMI2	Systemic sclerosis
rs485789	3	159730148	T	G	-0.353865	0.0225218	0.3499	1.96388e-55	246.871		Systemic sclerosis
rs4936443	11	118740864	C	T	-0.367095	0.0297432	0.1899	5.39268e-35	152.329		Systemic sclerosis
rs6550965	3	25383587	A	C	0.163094	0.0215365	0.4205	3.65263e-14	57.3488	RARB,CFL1P7,H3P10	Systemic sclerosis
rs6679356	1	67820194	C	T	0.439362	0.0261434	0.172	6.61382e-63	282.437	IL12RB2,SERBP1	Systemic sclerosis
rs7674640	4	103540780	C	T	-0.216421	0.0220898	0.508	1.5634e-22	95.988	NFKB1,MANBA,RPL21P49	Systemic sclerosis
rs7805218	7	20378801	A	G	0.128538	0.0234313	0.3539	4.11731e-08	30.0934	ITGB8	Systemic sclerosis
rs8067378	17	38051348	A	G	-0.259633	0.0215258	0.4851	1.75175e-33	145.479	ORMDL3,ZPBP2,GSDMB,IKZF3	Systemic sclerosis
rs859767	2	135341200	G	A	-0.139305	0.0230646	0.4364	1.54322e-09	36.479	TMEM163	Systemic sclerosis
rs9591325	13	50811220	C	T	-0.451884	0.050169	0.0547	2.14274e-19	81.1303	DLEU1	Systemic sclerosis
rs11117432	16	86019271	A	G	-0.273228	0.026862	0.2187	2.81611e-24	103.46	IRF8,MIR6774	Autoimmune thyroid disease
rs1119132	16	27403469	A	G	-0.20264	0.0328117	0.1113	6.58105e-10	38.1411	IL4R,IL21R,IL21R-AS1,GTF3C1	Autoimmune thyroid disease
rs12706861	7	128616582	T	C	0.418685	0.0313191	0.1004	9.71036e-41	178.713		Autoimmune thyroid disease
rs137687	22	39740078	A	G	-0.217763	0.0218724	0.4374	2.37433e-23	99.1229	RPL3,TAB1,PDGFB,SYNGR1	Autoimmune thyroid disease
rs1800693	12	6440009	C	T	0.179759	0.021699	0.4254	1.19059e-16	68.6282	TNFRSF1A,LTBR,SCNN1A,PLEKHG6	Autoimmune thyroid disease
rs2293370	3	119219934	A	G	-0.299009	0.0289393	0.164	5.53931e-25	106.756	TMEM39A,POGLUT1,TIMMDC1,CD80	Autoimmune thyroid disease
rs2327832	6	137973068	G	A	0.161159	0.0254216	0.168	2.30591e-10	40.1886	TNFAIP3,OLIG3	Autoimmune thyroid disease
rs2546890	5	158759900	G	A	-0.144233	0.0216142	0.5089	2.50504e-11	44.5299	RNF145,UBLCP1,RNU4ATAC2P,IL12B,LOC285626	Autoimmune thyroid disease
rs34655300	2	25514333	T	C	0.136669	0.0220009	0.4493	5.23221e-10	38.5887	DNMT3A	Autoimmune thyroid disease
rs3771317	2	191543962	C	T	0.289503	0.0297719	0.1441	2.40227e-22	94.5571	NAB1,STAT1,STAT4	Autoimmune thyroid disease
rs4780355	16	11347858	C	T	-0.199551	0.0240186	0.334	1.00831e-16	69.0261	SOCS1,RMI2	Autoimmune thyroid disease
rs485789	3	159730148	T	G	-0.353865	0.0225218	0.3499	1.96388e-55	246.871		Autoimmune thyroid disease
rs55734382	1	201019059	T	C	-0.140216	0.0233977	0.3221	2.06355e-09	35.9127		Autoimmune thyroid disease
rs59643720	14	103564807	C	A	0.316412	0.0244524	0.2356	2.73281e-38	167.441	EXOC3L4	Autoimmune thyroid disease
rs6550965	3	25383587	A	C	0.163094	0.0215365	0.4205	3.65263e-14	57.3488	RARB,CFL1P7,H3P10	Autoimmune thyroid disease
rs6679356	1	67820194	C	T	0.439362	0.0261434	0.172	6.61382e-63	282.437	IL12RB2,SERBP1	Autoimmune thyroid disease
rs7097397	10	50025396	A	G	-0.143772	0.0227055	0.3956	2.41959e-10	40.0946	WDFY4	Autoimmune thyroid disease
rs7130339	11	646232	G	A	-0.121645	0.0222642	0.4841	4.66321e-08	29.852	DEAF1	Autoimmune thyroid disease
rs72699866	14	93114787	A	G	-0.195158	0.0293378	0.1859	2.88946e-11	44.2504	RIN3	Autoimmune thyroid disease
rs79577483	16	68036939	G	A	0.211743	0.031246	0.1412	1.23004e-11	45.9228	PSKH1,CTRL,SLC12A4,LCAT,DPEP2,DPEP3	Autoimmune thyroid disease
rs9591325	13	50811220	C	T	-0.451884	0.050169	0.0547	2.14274e-19	81.1303	DLEU1	Autoimmune thyroid disease
rs9652601	16	11174365	A	G	-0.239954	0.0237919	0.334	6.6932e-24	101.718	CIITA,SOCS1,CLEC16A	Autoimmune thyroid disease
rs10774625	12	111910219	G	A	-0.191213	0.0214763	0.5229	5.49987e-19	79.271		Autoimmune hyperthyroidism
rs1119132	16	27403469	A	G	-0.20264	0.0328117	0.1113	6.58105e-10	38.1411	IL4R,IL21R,IL21R-AS1,GTF3C1	Autoimmune hyperthyroidism
rs11742240	5	35881376	T	G	-0.223505	0.0251539	0.2724	6.4273e-19	78.9522		Autoimmune hyperthyroidism
rs12706861	7	128616582	T	C	0.418685	0.0313191	0.1004	9.71036e-41	178.713		Autoimmune hyperthyroidism
rs137687	22	39740078	A	G	-0.217763	0.0218724	0.4374	2.37433e-23	99.1229	RPL3,TAB1,PDGFB,SYNGR1	Autoimmune hyperthyroidism
rs1800693	12	6440009	C	T	0.179759	0.021699	0.4254	1.19059e-16	68.6282	TNFRSF1A,LTBR,SCNN1A,PLEKHG6	Autoimmune hyperthyroidism
rs2293370	3	119219934	A	G	-0.299009	0.0289393	0.164	5.53931e-25	106.756	TMEM39A,POGLUT1,TIMMDC1,CD80	Autoimmune hyperthyroidism
rs2304256	19	10475652	A	C	-0.205245	0.0244295	0.2624	4.42846e-17	70.5858	TYK2	Autoimmune hyperthyroidism
rs2546890	5	158759900	G	A	-0.144233	0.0216142	0.5089	2.50504e-11	44.5299	RNF145,UBLCP1,RNU4ATAC2P,IL12B,LOC285626	Autoimmune hyperthyroidism
rs34655300	2	25514333	T	C	0.136669	0.0220009	0.4493	5.23221e-10	38.5887	DNMT3A	Autoimmune hyperthyroidism
rs3745516	19	50926742	A	G	0.274319	0.0239747	0.2296	2.64687e-30	130.92	SPIB,MYBPC2	Autoimmune hyperthyroidism
rs3771317	2	191543962	C	T	0.289503	0.0297719	0.1441	2.40227e-22	94.5571	NAB1,STAT1,STAT4	Autoimmune hyperthyroidism
rs3784099	14	68749927	A	G	-0.203016	0.0243697	0.3439	8.30621e-17	69.4003	RAD51B,RAD51L1	Autoimmune hyperthyroidism
rs4780355	16	11347858	C	T	-0.199551	0.0240186	0.334	1.00831e-16	69.0261	SOCS1,RMI2	Autoimmune hyperthyroidism
rs485789	3	159730148	T	G	-0.353865	0.0225218	0.3499	1.96388e-55	246.871		Autoimmune hyperthyroidism
rs4936443	11	118740864	C	T	-0.367095	0.0297432	0.1899	5.39268e-35	152.329		Autoimmune hyperthyroidism
rs55734382	1	201019059	T	C	-0.140216	0.0233977	0.3221	2.06355e-09	35.9127		Autoimmune hyperthyroidism
rs59643720	14	103564807	C	A	0.316412	0.0244524	0.2356	2.73281e-38	167.441	EXOC3L4	Autoimmune hyperthyroidism
rs60600003	7	37382465	G	T	0.253264	0.035012	0.0974	4.7029e-13	52.3254	ELMO1	Autoimmune hyperthyroidism
rs6550965	3	25383587	A	C	0.163094	0.0215365	0.4205	3.65263e-14	57.3488	RARB,CFL1P7,H3P10	Autoimmune hyperthyroidism
rs6679356	1	67820194	C	T	0.439362	0.0261434	0.172	6.61382e-63	282.437	IL12RB2,SERBP1	Autoimmune hyperthyroidism
rs7097397	10	50025396	A	G	-0.143772	0.0227055	0.3956	2.41959e-10	40.0946	WDFY4	Autoimmune hyperthyroidism
rs72699866	14	93114787	A	G	-0.195158	0.0293378	0.1859	2.88946e-11	44.2504	RIN3	Autoimmune hyperthyroidism
rs7674640	4	103540780	C	T	-0.216421	0.0220898	0.508	1.5634e-22	95.988	NFKB1,MANBA,RPL21P49	Autoimmune hyperthyroidism
rs8067378	17	38051348	A	G	-0.259633	0.0215258	0.4851	1.75175e-33	145.479	ORMDL3,ZPBP2,GSDMB,IKZF3	Autoimmune hyperthyroidism
rs859767	2	135341200	G	A	-0.139305	0.0230646	0.4364	1.54322e-09	36.479	TMEM163	Autoimmune hyperthyroidism
rs9533122	13	43055002	A	G	-0.155125	0.021532	0.4632	5.83089e-13	51.903	TNFSF11,FABP3P2,LINC02341	Autoimmune hyperthyroidism
rs9591325	13	50811220	C	T	-0.451884	0.050169	0.0547	2.14274e-19	81.1303	DLEU1	Autoimmune hyperthyroidism
rs9652601	16	11174365	A	G	-0.239954	0.0237919	0.334	6.6932e-24	101.718	CIITA,SOCS1,CLEC16A	Autoimmune hyperthyroidism
rs10774625	12	111910219	G	A	-0.191213	0.0214763	0.5229	5.49987e-19	79.271		Graves' disease
rs1119132	16	27403469	A	G	-0.20264	0.0328117	0.1113	6.58105e-10	38.1411	IL4R,IL21R,IL21R-AS1,GTF3C1	Graves' disease
rs11742240	5	35881376	T	G	-0.223505	0.0251539	0.2724	6.4273e-19	78.9522		Graves' disease
rs12706861	7	128616582	T	C	0.418685	0.0313191	0.1004	9.71036e-41	178.713		Graves' disease
rs137687	22	39740078	A	G	-0.217763	0.0218724	0.4374	2.37433e-23	99.1229	RPL3,TAB1,PDGFB,SYNGR1	Graves' disease
rs1800693	12	6440009	C	T	0.179759	0.021699	0.4254	1.19059e-16	68.6282	TNFRSF1A,LTBR,SCNN1A,PLEKHG6	Graves' disease
rs2293370	3	119219934	A	G	-0.299009	0.0289393	0.164	5.53931e-25	106.756	TMEM39A,POGLUT1,TIMMDC1,CD80	Graves' disease
rs2304256	19	10475652	A	C	-0.205245	0.0244295	0.2624	4.42846e-17	70.5858	TYK2	Graves' disease
rs2546890	5	158759900	G	A	-0.144233	0.0216142	0.5089	2.50504e-11	44.5299	RNF145,UBLCP1,RNU4ATAC2P,IL12B,LOC285626	Graves' disease
rs34655300	2	25514333	T	C	0.136669	0.0220009	0.4493	5.23221e-10	38.5887	DNMT3A	Graves' disease
rs3745516	19	50926742	A	G	0.274319	0.0239747	0.2296	2.64687e-30	130.92	SPIB,MYBPC2	Graves' disease
rs3771317	2	191543962	C	T	0.289503	0.0297719	0.1441	2.40227e-22	94.5571	NAB1,STAT1,STAT4	Graves' disease
rs3784099	14	68749927	A	G	-0.203016	0.0243697	0.3439	8.30621e-17	69.4003	RAD51B,RAD51L1	Graves' disease
rs4780355	16	11347858	C	T	-0.199551	0.0240186	0.334	1.00831e-16	69.0261	SOCS1,RMI2	Graves' disease
rs485789	3	159730148	T	G	-0.353865	0.0225218	0.3499	1.96388e-55	246.871		Graves' disease
rs4936443	11	118740864	C	T	-0.367095	0.0297432	0.1899	5.39268e-35	152.329		Graves' disease
rs55734382	1	201019059	T	C	-0.140216	0.0233977	0.3221	2.06355e-09	35.9127		Graves' disease
rs59643720	14	103564807	C	A	0.316412	0.0244524	0.2356	2.73281e-38	167.441	EXOC3L4	Graves' disease
rs60600003	7	37382465	G	T	0.253264	0.035012	0.0974	4.7029e-13	52.3254	ELMO1	Graves' disease
rs6550965	3	25383587	A	C	0.163094	0.0215365	0.4205	3.65263e-14	57.3488	RARB,CFL1P7,H3P10	Graves' disease
rs6679356	1	67820194	C	T	0.439362	0.0261434	0.172	6.61382e-63	282.437	IL12RB2,SERBP1	Graves' disease
rs7097397	10	50025396	A	G	-0.143772	0.0227055	0.3956	2.41959e-10	40.0946	WDFY4	Graves' disease
rs72699866	14	93114787	A	G	-0.195158	0.0293378	0.1859	2.88946e-11	44.2504	RIN3	Graves' disease
rs7674640	4	103540780	C	T	-0.216421	0.0220898	0.508	1.5634e-22	95.988	NFKB1,MANBA,RPL21P49	Graves' disease
rs79577483	16	68036939	G	A	0.211743	0.031246	0.1412	1.23004e-11	45.9228	PSKH1,CTRL,SLC12A4,LCAT,DPEP2,DPEP3	Graves' disease
rs8067378	17	38051348	A	G	-0.259633	0.0215258	0.4851	1.75175e-33	145.479	ORMDL3,ZPBP2,GSDMB,IKZF3	Graves' disease
rs859767	2	135341200	G	A	-0.139305	0.0230646	0.4364	1.54322e-09	36.479	TMEM163	Graves' disease
rs9533122	13	43055002	A	G	-0.155125	0.021532	0.4632	5.83089e-13	51.903	TNFSF11,FABP3P2,LINC02341	Graves' disease
rs9591325	13	50811220	C	T	-0.451884	0.050169	0.0547	2.14274e-19	81.1303	DLEU1	Graves' disease
rs9652601	16	11174365	A	G	-0.239954	0.0237919	0.334	6.6932e-24	101.718	CIITA,SOCS1,CLEC16A	Graves' disease
rs1119132	16	27403469	A	G	-0.20264	0.0328117	0.1113	6.58105e-10	38.1411	IL4R,IL21R,IL21R-AS1,GTF3C1	Autoimmune hypothyroidism
rs11742240	5	35881376	T	G	-0.223505	0.0251539	0.2724	6.4273e-19	78.9522		Autoimmune hypothyroidism
rs12706861	7	128616582	T	C	0.418685	0.0313191	0.1004	9.71036e-41	178.713		Autoimmune hypothyroidism
rs137687	22	39740078	A	G	-0.217763	0.0218724	0.4374	2.37433e-23	99.1229	RPL3,TAB1,PDGFB,SYNGR1	Autoimmune hypothyroidism
rs2293370	3	119219934	A	G	-0.299009	0.0289393	0.164	5.53931e-25	106.756	TMEM39A,POGLUT1,TIMMDC1,CD80	Autoimmune hypothyroidism
rs2304256	19	10475652	A	C	-0.205245	0.0244295	0.2624	4.42846e-17	70.5858	TYK2	Autoimmune hypothyroidism
rs2546890	5	158759900	G	A	-0.144233	0.0216142	0.5089	2.50504e-11	44.5299	RNF145,UBLCP1,RNU4ATAC2P,IL12B,LOC285626	Autoimmune hypothyroidism
rs34655300	2	25514333	T	C	0.136669	0.0220009	0.4493	5.23221e-10	38.5887	DNMT3A	Autoimmune hypothyroidism
rs4780355	16	11347858	C	T	-0.199551	0.0240186	0.334	1.00831e-16	69.0261	SOCS1,RMI2	Autoimmune hypothyroidism
rs485789	3	159730148	T	G	-0.353865	0.0225218	0.3499	1.96388e-55	246.871		Autoimmune hypothyroidism
rs55734382	1	201019059	T	C	-0.140216	0.0233977	0.3221	2.06355e-09	35.9127		Autoimmune hypothyroidism
rs59643720	14	103564807	C	A	0.316412	0.0244524	0.2356	2.73281e-38	167.441	EXOC3L4	Autoimmune hypothyroidism
rs60600003	7	37382465	G	T	0.253264	0.035012	0.0974	4.7029e-13	52.3254	ELMO1	Autoimmune hypothyroidism
rs6550965	3	25383587	A	C	0.163094	0.0215365	0.4205	3.65263e-14	57.3488	RARB,CFL1P7,H3P10	Autoimmune hypothyroidism
rs6679356	1	67820194	C	T	0.439362	0.0261434	0.172	6.61382e-63	282.437	IL12RB2,SERBP1	Autoimmune hypothyroidism
rs72699866	14	93114787	A	G	-0.195158	0.0293378	0.1859	2.88946e-11	44.2504	RIN3	Autoimmune hypothyroidism
rs859767	2	135341200	G	A	-0.139305	0.0230646	0.4364	1.54322e-09	36.479	TMEM163	Autoimmune hypothyroidism
rs9591325	13	50811220	C	T	-0.451884	0.050169	0.0547	2.14274e-19	81.1303	DLEU1	Autoimmune hypothyroidism
rs9652601	16	11174365	A	G	-0.239954	0.0237919	0.334	6.6932e-24	101.718	CIITA,SOCS1,CLEC16A	Autoimmune hypothyroidism
rs1119132	16	27403469	G	A	0.20264	0.0328117	0.8887	6.58097e-10	38.1411	IL4R,IL21R,IL21R-AS1,GTF3C1	Inflammatory bowel disease
rs12531711	7	128617466	G	A	0.4202	0.0313452	0.1014	8.57433e-41	179.709	TNPO3,IRF5	Inflammatory bowel disease
rs2304256	19	10475652	A	C	-0.205245	0.0244295	0.2624	4.42894e-17	70.5856	TYK2	Inflammatory bowel disease
rs3784099	14	68749927	A	G	-0.203016	0.0243697	0.3439	8.30615e-17	69.4001	RAD51B,RAD51L1	Inflammatory bowel disease
rs4936443	11	118740864	T	C	0.367095	0.0297432	0.8101	5.39262e-35	152.329		Inflammatory bowel disease
rs60600003	7	37382465	G	T	0.253264	0.035012	0.0974	4.70327e-13	52.3255	ELMO1	Inflammatory bowel disease
rs7097397	10	50025396	A	G	-0.143772	0.0227055	0.3956	2.41958e-10	40.0947	WDFY4	Inflammatory bowel disease
rs7674640	4	103540780	T	C	0.216421	0.0220898	0.492	1.56351e-22	95.9876	NFKB1,MANBA,RPL21P49	Inflammatory bowel disease
rs9652601	16	11174365	A	G	-0.239954	0.0237919	0.334	6.69268e-24	101.718	CIITA,SOCS1,CLEC16A	Inflammatory bowel disease
rs1119132	16	27403469	G	A	0.20264	0.0328117	0.8887	6.58097e-10	38.1411	IL4R,IL21R,IL21R-AS1,GTF3C1	Crohn's disease
rs12531711	7	128617466	G	A	0.4202	0.0313452	0.1014	8.57433e-41	179.709	TNPO3,IRF5	Crohn's disease
rs137687	22	39740078	A	G	-0.217763	0.0218724	0.4374	2.37411e-23	99.1232	RPL3,TAB1,PDGFB,SYNGR1	Crohn's disease
rs2293370	3	119219934	A	G	-0.299009	0.0289393	0.164	5.53988e-25	106.756	TMEM39A,POGLUT1,TIMMDC1,CD80	Crohn's disease
rs3784099	14	68749927	A	G	-0.203016	0.0243697	0.3439	8.30615e-17	69.4001	RAD51B,RAD51L1	Crohn's disease
rs589446	3	159733527	T	G	-0.353093	0.0224396	0.3499	1.96381e-55	247.598	IL12A	Crohn's disease
rs60600003	7	37382465	G	T	0.253264	0.035012	0.0974	4.70327e-13	52.3255	ELMO1	Crohn's disease
rs7097397	10	50025396	A	G	-0.143772	0.0227055	0.3956	2.41958e-10	40.0947	WDFY4	Crohn's disease
rs7674640	4	103540780	T	C	0.216421	0.0220898	0.492	1.56351e-22	95.9876	NFKB1,MANBA,RPL21P49	Crohn's disease
rs867436	1	2523723	T	C	0.134167	0.022616	0.334	2.98573e-09	35.1933	MMEL1	Crohn's disease
rs9652601	16	11174365	A	G	-0.239954	0.0237919	0.334	6.69268e-24	101.718	CIITA,SOCS1,CLEC16A	Crohn's disease
rs1119132	16	27403469	G	A	0.20264	0.0328117	0.8887	6.58097e-10	38.1411	IL4R,IL21R,IL21R-AS1,GTF3C1	Ulcerative colitis
rs12531711	7	128617466	G	A	0.4202	0.0313452	0.1014	8.57433e-41	179.709	TNPO3,IRF5	Ulcerative colitis
rs137687	22	39740078	A	G	-0.217763	0.0218724	0.4374	2.37411e-23	99.1232	RPL3,TAB1,PDGFB,SYNGR1	Ulcerative colitis
rs2304256	19	10475652	A	C	-0.205245	0.0244295	0.2624	4.42894e-17	70.5856	TYK2	Ulcerative colitis
rs3784099	14	68749927	A	G	-0.203016	0.0243697	0.3439	8.30615e-17	69.4001	RAD51B,RAD51L1	Ulcerative colitis
rs4936443	11	118740864	T	C	0.367095	0.0297432	0.8101	5.39262e-35	152.329		Ulcerative colitis
rs7097397	10	50025396	A	G	-0.143772	0.0227055	0.3956	2.41958e-10	40.0947	WDFY4	Ulcerative colitis
rs9652601	16	11174365	A	G	-0.239954	0.0237919	0.334	6.69268e-24	101.718	CIITA,SOCS1,CLEC16A	Ulcerative colitis
rs12531711	7	128617466	G	A	0.4202	0.0313452	0.1014	8.57433e-41	179.709	TNPO3,IRF5	Celiac disease
rs137687	22	39740078	A	G	-0.217763	0.0218724	0.4374	2.37411e-23	99.1232	RPL3,TAB1,PDGFB,SYNGR1	Celiac disease
rs1800693	12	6440009	C	T	0.179759	0.021699	0.4254	1.19069e-16	68.6281	TNFRSF1A,LTBR,SCNN1A,PLEKHG6	Celiac disease
rs2304256	19	10475652	A	C	-0.205245	0.0244295	0.2624	4.42894e-17	70.5856	TYK2	Celiac disease
rs34655300	2	25514333	T	C	0.136669	0.0220009	0.4493	5.23227e-10	38.5886	DNMT3A	Celiac disease
rs3784099	14	68749927	A	G	-0.203016	0.0243697	0.3439	8.30615e-17	69.4001	RAD51B,RAD51L1	Celiac disease
rs589446	3	159733527	T	G	-0.353093	0.0224396	0.3499	1.96381e-55	247.598	IL12A	Celiac disease
rs7674640	4	103540780	T	C	0.216421	0.0220898	0.492	1.56351e-22	95.9876	NFKB1,MANBA,RPL21P49	Celiac disease
rs8067378	17	38051348	G	A	0.259633	0.0215258	0.5149	1.75186e-33	145.479	ORMDL3,ZPBP2,GSDMB,IKZF3	Celiac disease
rs9652601	16	11174365	A	G	-0.239954	0.0237919	0.334	6.69268e-24	101.718	CIITA,SOCS1,CLEC16A	Celiac disease
rs11117432	16	86019271	A	G	-0.273228	0.026862	0.2187	2.81579e-24	103.46	IRF8,MIR6774	Multiple sclerosis
rs12531711	7	128617466	G	A	0.4202	0.0313452	0.1014	8.57433e-41	179.709	TNPO3,IRF5	Multiple sclerosis
rs137687	22	39740078	A	G	-0.217763	0.0218724	0.4374	2.37411e-23	99.1232	RPL3,TAB1,PDGFB,SYNGR1	Multiple sclerosis
rs1808094	18	67526026	C	T	-0.127739	0.0214921	0.5249	2.7892e-09	35.3256	CD226	Multiple sclerosis
rs2304256	19	10475652	A	C	-0.205245	0.0244295	0.2624	4.42894e-17	70.5856	TYK2	Multiple sclerosis
rs34655300	2	25514333	T	C	0.136669	0.0220009	0.4493	5.23227e-10	38.5886	DNMT3A	Multiple sclerosis
rs3745516	19	50926742	G	A	-0.274319	0.0239747	0.7704	2.64667e-30	130.92	SPIB,MYBPC2	Multiple sclerosis
rs3771317	2	191543962	C	T	0.289503	0.0297719	0.1441	2.40215e-22	94.5569	NAB1,STAT1,STAT4	Multiple sclerosis
rs4780355	16	11347858	C	T	-0.199551	0.0240186	0.334	1.00832e-16	69.026	SOCS1,RMI2	Multiple sclerosis
rs4936443	11	118740864	T	C	0.367095	0.0297432	0.8101	5.39262e-35	152.329		Multiple sclerosis
rs59643720	14	103564807	C	A	0.316412	0.0244524	0.2356	2.73275e-38	167.441	EXOC3L4	Multiple sclerosis
rs6550965	3	25383587	A	C	0.163094	0.0215365	0.4205	3.65258e-14	57.349	RARB,CFL1P7,H3P10	Multiple sclerosis
rs7097397	10	50025396	A	G	-0.143772	0.0227055	0.3956	2.41958e-10	40.0947	WDFY4	Multiple sclerosis
rs7130339	11	646232	A	G	0.121645	0.0222642	0.5159	4.66316e-08	29.8521	DEAF1	Multiple sclerosis
rs72699866	14	93114787	A	G	-0.195158	0.0293378	0.1859	2.88935e-11	44.2504	RIN3	Multiple sclerosis
rs7805218	7	20378801	A	G	0.128538	0.0234313	0.3539	4.11728e-08	30.0933	ITGB8	Multiple sclerosis
rs79577483	16	68036939	G	A	0.211743	0.031246	0.1412	1.22999e-11	45.9229	PSKH1,CTRL,SLC12A4,LCAT,DPEP2,DPEP3	Multiple sclerosis
rs8067378	17	38051348	G	A	0.259633	0.0215258	0.5149	1.75186e-33	145.479	ORMDL3,ZPBP2,GSDMB,IKZF3	Multiple sclerosis
rs859767	2	135341200	G	A	-0.139305	0.0230646	0.4364	1.54323e-09	36.4789	TMEM163	Multiple sclerosis
rs9533122	13	43055002	G	A	0.155125	0.021532	0.5368	5.83042e-13	51.9033	TNFSF11,FABP3P2,LINC02341	Multiple sclerosis
rs11117432	16	86019271	A	G	-0.273228	0.026862	0.2187	2.81579e-24	103.46	IRF8,MIR6774	Psoriasis
rs1119132	16	27403469	G	A	0.20264	0.0328117	0.8887	6.58097e-10	38.1411	IL4R,IL21R,IL21R-AS1,GTF3C1	Psoriasis
rs12531711	7	128617466	G	A	0.4202	0.0313452	0.1014	8.57433e-41	179.709	TNPO3,IRF5	Psoriasis
rs137687	22	39740078	A	G	-0.217763	0.0218724	0.4374	2.37411e-23	99.1232	RPL3,TAB1,PDGFB,SYNGR1	Psoriasis
rs1800693	12	6440009	C	T	0.179759	0.021699	0.4254	1.19069e-16	68.6281	TNFRSF1A,LTBR,SCNN1A,PLEKHG6	Psoriasis
rs1808094	18	67526026	C	T	-0.127739	0.0214921	0.5249	2.7892e-09	35.3256	CD226	Psoriasis
rs2293370	3	119219934	A	G	-0.299009	0.0289393	0.164	5.53988e-25	106.756	TMEM39A,POGLUT1,TIMMDC1,CD80	Psoriasis
rs2327832	6	137973068	G	A	0.161159	0.0254216	0.168	2.3059e-10	40.1886	TNFAIP3,OLIG3	Psoriasis
rs34655300	2	25514333	T	C	0.136669	0.0220009	0.4493	5.23227e-10	38.5886	DNMT3A	Psoriasis
rs3771317	2	191543962	C	T	0.289503	0.0297719	0.1441	2.40215e-22	94.5569	NAB1,STAT1,STAT4	Psoriasis
rs4936443	11	118740864	T	C	0.367095	0.0297432	0.8101	5.39262e-35	152.329		Psoriasis
rs589446	3	159733527	T	G	-0.353093	0.0224396	0.3499	1.96381e-55	247.598	IL12A	Psoriasis
rs59643720	14	103564807	C	A	0.316412	0.0244524	0.2356	2.73275e-38	167.441	EXOC3L4	Psoriasis
rs6550965	3	25383587	A	C	0.163094	0.0215365	0.4205	3.65258e-14	57.349	RARB,CFL1P7,H3P10	Psoriasis
rs7097397	10	50025396	A	G	-0.143772	0.0227055	0.3956	2.41958e-10	40.0947	WDFY4	Psoriasis
rs7130339	11	646232	A	G	0.121645	0.0222642	0.5159	4.66316e-08	29.8521	DEAF1	Psoriasis
rs72699866	14	93114787	A	G	-0.195158	0.0293378	0.1859	2.88935e-11	44.2504	RIN3	Psoriasis
rs7674640	4	103540780	T	C	0.216421	0.0220898	0.492	1.56351e-22	95.9876	NFKB1,MANBA,RPL21P49	Psoriasis
rs7805218	7	20378801	A	G	0.128538	0.0234313	0.3539	4.11728e-08	30.0933	ITGB8	Psoriasis
rs79577483	16	68036939	G	A	0.211743	0.031246	0.1412	1.22999e-11	45.9229	PSKH1,CTRL,SLC12A4,LCAT,DPEP2,DPEP3	Psoriasis
rs8067378	17	38051348	G	A	0.259633	0.0215258	0.5149	1.75186e-33	145.479	ORMDL3,ZPBP2,GSDMB,IKZF3	Psoriasis
rs859767	2	135341200	G	A	-0.139305	0.0230646	0.4364	1.54323e-09	36.4789	TMEM163	Psoriasis
rs867436	1	2523723	T	C	0.134167	0.022616	0.334	2.98573e-09	35.1933	MMEL1	Psoriasis

## Sheet: S2T2
Instrumental Variables with EHAID as the Exposure Factor
SNP	chr	pos	effect_allele	other_allele	beta	se	eaf	pval	F statistics	gene	exposure
rs12126142	1	154425456	A	G	-0.0833816	0.0163716	0.3598	3.50002e-09	25.9393	UBE2Q1,RPSAP17,TDRD10,PSMD8P1,IL6R	Rheumatoid arthritis
rs12466919	2	61092858	T	C	0.113329	0.0134864	0.3618	5.70033e-13	70.6139		Rheumatoid arthritis
rs1858036	2	65598241	G	A	-0.113329	0.0138525	0.339	1.20005e-14	66.9308	SPRED2,ACTR2	Rheumatoid arthritis
rs1953126	9	123640500	C	T	-0.0861777	0.0142392	0.6402	1e-09	36.6285	CUTALP,B3GALT9,PSMD5,C5,FBXW2,TRAF1,PHF19	Rheumatoid arthritis
rs212389	6	159489791	A	G	0.0953102	0.0182235	0.6262	3.29997e-10	27.3536	RSPH3,FNDC1,TAGAP	Rheumatoid arthritis
rs2233424	6	44233921	T	C	0.231112	0.0275853	0.0497	7.59976e-19	70.1923	POLR1C,CAPN11,HSP90AB1,MYMX,SPATS1,RN7SL811P,NFKBIE	Rheumatoid arthritis
rs2235924	1	17415655	A	G	-0.0943107	0.0165486	0.3131	3.59998e-09	32.4788		Rheumatoid arthritis
rs2301888	1	17672730	A	G	-0.127833	0.0171034	0.3608	2.19989e-18	55.8626	PADI3,MIR3972,PADI6,RCC2,PADI4	Rheumatoid arthritis
rs2736337	8	11341880	C	T	0.105361	0.0114657	0.2445	4.79954e-12	84.442	FAM167A,BLK	Rheumatoid arthritis
rs3806624	3	27764623	G	A	0.0833816	0.0112137	0.4672	1.89998e-08	55.2895	RPS27P11,KIAA1143P2,TPM4P2,EOMES	Rheumatoid arthritis
rs4409785	11	95311422	C	T	0.105361	0.0172967	0.1899	2.99999e-08	37.1051	FAM76B,CEP57,TYR	Rheumatoid arthritis
rs6679677	1	114303808	A	C	0.593327	0.0220663	0.0915	2.09894e-149	722.985	PTPN22,RSBN,PHTF1,DCLRE1B	Rheumatoid arthritis
rs6712515	2	100806514	C	T	-0.10436	0.0139791	0.5408	6.70039e-15	55.7327	AFF3,LONRF2,REV1	Rheumatoid arthritis
rs706778	10	6098949	T	C	0.0861777	0.0138525	0.4135	1.5e-10	38.702	RBM17,PFKFB3,IL2RA,MIR3155A	Rheumatoid arthritis
rs71508903	10	63779871	T	C	0.157004	0.0171513	0.2197	2.29985e-20	83.7968	ARID5B,RTKN2	Rheumatoid arthritis
rs76153210	6	44284508	T	C	0.173953	0.0250971	0.0159	2.19999e-09	48.0415		Rheumatoid arthritis
rs8026898	15	69991417	A	G	0.14842	0.0130272	0.2853	6.4998e-19	129.802	DRAIC,PCAT29,TLE3	Rheumatoid arthritis
rs947474	10	6390450	A	G	0.10436	0.0180622	0.8211	1.5e-08	33.3831	PFKFB3,SDCBPP1,PRKCQ	Rheumatoid arthritis
rs9603616	13	40368069	T	C	-0.105361	0.0167295	0.338	4.60045e-12	39.6638	COG6,AZU1P1	Rheumatoid arthritis
rs13136219	4	102743687	T	C	-0.174353	0.027787	0.3797	3.50429e-10	39.3709		Systemic lupus erythematosus
rs13332649	16	85966683	G	A	-0.314711	0.0375683	0.1978	5.4275e-17	70.1747	IRF8,MIR6774	Systemic lupus erythematosus
rs143123127	17	38007190	A	G	0.470004	0.0840342	0.0308	2.23172e-08	31.2817	ZPBP2,ORMDL3,IKZF3,KRT8P34	Systemic lupus erythematosus
rs2431697	5	159879978	C	T	-0.223144	0.0292964	0.4314	2.60136e-14	58.0152	FAM200C,SLU7,MIR3142,PTTG1,MIR3142HG,MIR146A,C1QTNF2	Systemic lupus erythematosus
rs268124	2	65654364	T	C	0.18633	0.0323703	0.7256	8.603e-09	33.1339		Systemic lupus erythematosus
rs34703115	2	40282854	C	T	-0.616186	0.104778	0.0328	4.08056e-09	34.5847		Systemic lupus erythematosus
rs353608	11	35101738	G	A	0.18633	0.0280198	0.5477	2.93224e-11	44.2217		Systemic lupus erythematosus
rs4916215	1	173314540	T	C	0.223144	0.0339693	0.7455	5.06641e-11	43.1516		Systemic lupus erythematosus
rs58721818	6	138243739	T	C	0.65752	0.0755941	0.0249	3.37676e-18	75.6558	TNFAIP3,RPSAP42,SIMALR,WAKMAR2	Systemic lupus erythematosus
rs6679677	1	114303808	A	C	0.336472	0.0464854	0.0915	4.54569e-13	52.392	PTPN22,RSBN,PHTF1,DCLRE1B	Systemic lupus erythematosus
rs6889239	5	150457771	C	T	0.277632	0.03174	0.2575	2.18978e-18	76.5112	PDGFRL2P,ANXA6,TNIP1,GPX3	Systemic lupus erythematosus
rs7768653	6	106574794	T	C	-0.207014	0.0296891	0.5984	3.10814e-12	48.6189		Systemic lupus erythematosus
rs3823536	7	128579666	A	G	0.433729	0.06644	0.4732	6.597e-11	42.6164	FLNC,RN7SL306P,ATP6V1F,SPMIP1,IRF5,ODCP,KCP,TNPO3	Sjögren's syndrome
rs4076852	3	58375286	G	A	0.150917	0.023356	0.2604	1.036e-10	41.7523	RPP14,PDHB,PXK,WDR53P1,HTD2,ABHD6,FLNB	Systemic sclerosis
rs633724	6	106734040	T	C	0.128217	0.0231538	0.3549	3.066e-08	30.6653	U4,ATG5,RN7SL47P,CRYBG1	Systemic sclerosis
rs10036386	5	77247778	T	C	0.064851	0.00928766	0.4185	2.9e-12	48.7551	PDE8B,ALDH7A1P1,ZBED3	Autoimmune thyroid disease
rs10742340	11	35296165	C	T	0.0788112	0.00924238	0.3807	1.5e-17	72.7123	CD44,SLC1A2,PAMR1	Autoimmune thyroid disease
rs1079418	6	165633546	G	A	-0.058689	0.0099446	0.3231	3.6e-09	34.8288	RNA5SP226,PDE10A	Autoimmune thyroid disease
rs111618453	13	24201588	A	G	0.0980337	0.00997459	0.2843	8.5e-23	96.5965		Autoimmune thyroid disease
rs11675342	2	1403856	T	C	0.0861777	0.00903134	0.4553	1.4e-21	91.0512	SNTG2,PXDN,TPO	Autoimmune thyroid disease
rs1214598	1	167457187	A	G	0.0582689	0.00920959	0.3469	2.5e-10	40.0307	CD247,POU2F1,AKR1D1P1,CREG1,RCSD1	Autoimmune thyroid disease
rs12325861	17	42137394	C	T	0.0834216	0.0118068	0.1779	1.6e-12	49.9218	RAB5C,GHDC,DHX58,KAT2A,STAT5B,KCNH4,HSPB9,ZNF385C,HCRT	Autoimmune thyroid disease
rs12980063	19	49693735	G	A	-0.0629398	0.00918607	0.4105	7.3e-12	46.9452	CPT1C,RRAS,ADM5,MIR6799,BCL2L12,SCAF1,IRF3,PRR12,MIR5088,PRMT1,AP2A1,TSKS	Autoimmune thyroid disease
rs13137589	4	186086720	G	A	-0.0672087	0.00945887	0.3807	1.2e-12	50.4863	FAM149A,TLR3,LTO1P1,RPSAP70	Autoimmune thyroid disease
rs13430684	2	55642709	G	A	0.109751	0.0185517	0.0378	3.3e-09	34.9983		Autoimmune thyroid disease
rs150013688	16	67341210	A	C	0.126633	0.0211132	0.0427	2e-09	35.9737		Autoimmune thyroid disease
rs2026938	6	135122871	A	G	0.0592119	0.0104368	0.2485	1.4e-08	32.1873		Autoimmune thyroid disease
rs229540	22	37195250	G	T	0.105261	0.0090705	0.4245	3.9e-31	134.669	SSTR3,RAC2,CYTH4,IL2RB,TMPRSS6,C1QTNF6	Autoimmune thyroid disease
rs244688	5	134087804	T	C	0.0998453	0.0134412	0.161	1.1e-13	55.1797	TCF7,SKP1,VDAC1	Autoimmune thyroid disease
rs2603139	3	108511143	C	T	0.0582689	0.0104803	0.2107	2.7e-08	30.912	MYH15,CIP2A,SNORA70,DZIP3,RPL13P8,HHLA2	Autoimmune thyroid disease
rs2681417	3	122106350	G	A	0.0944007	0.0170869	0.0596	3.3e-08	30.5226	CASR,CD86,Y_RNA,ILDR1	Autoimmune thyroid disease
rs2687825	8	132912873	A	G	0.0629748	0.00915378	0.3887	6e-12	47.3296	TG	Autoimmune thyroid disease
rs3850765	10	122380394	T	C	-0.0576291	0.00914163	0.4145	2.9e-10	39.7408	ARMS2,HTRA1,BTBD16,MIR3941,PLEKHA1	Autoimmune thyroid disease
rs4409785	11	95578258	C	T	0.135405	0.0116945	0.1899	5.3e-31	134.06	FAM76B,CEP57,TYR	Autoimmune thyroid disease
rs534043	7	100715101	A	G	-0.0899247	0.0143962	0.1113	4.2e-10	39.0176	EPO,ACTL6B,GIGYF1,EPHB4,ZAN,MOSPD3,GNB2,POP7,TFR2	Autoimmune thyroid disease
rs6457834	6	35568418	C	A	-0.0704225	0.00978024	0.3062	6e-13	51.8469	RPL36P9,RPL10A,TULP1,TEAD3,FKBP5	Autoimmune thyroid disease
rs6535628	4	148712886	G	A	-0.127833	0.0112501	0.1978	6.4e-30	129.115	ATP5MGP4	Autoimmune thyroid disease
rs654537	6	90280331	G	A	-0.126698	0.00933716	0.3817	6.1e-42	184.123	MIR4464,RN7SKP110,BACH2	Autoimmune thyroid disease
rs6833591	4	122625127	G	A	-0.0555127	0.00953429	0.327	5.8e-09	33.9006	IL21,CETN4P,BBS12	Autoimmune thyroid disease
rs683763	10	88047923	T	G	0.0544882	0.00958276	0.3618	1.3e-08	32.3313		Autoimmune thyroid disease
rs7005834	8	133201961	T	C	-0.0672087	0.0097365	0.3499	5.1e-12	47.6482	SLA,NDRG1,CCN4,TG,WISP1	Autoimmune thyroid disease
rs7090530	10	6068912	C	A	-0.098716	0.00928024	0.4115	2e-26	113.151	PFKFB3,RBM17,IL15RA,IL2RA	Autoimmune thyroid disease
rs7441808	4	26088753	G	A	0.0760347	0.00982129	0.2982	9.8e-15	59.9359	SMIM20,RBPJ	Autoimmune thyroid disease
rs925489	9	97784318	C	T	-0.216913	0.00974334	0.339	8.5e-110	495.627	PTCSC2,FOXE1,XPA	Autoimmune thyroid disease
rs926103	1	156815190	T	C	0.0639133	0.00939004	0.338	1e-11	46.3285	NTRK1,PRCC,SH2D2A,HDGF,PEAR1,INSRR,MRPL24	Autoimmune thyroid disease
rs179252	14	80969641	G	T	-0.294596	0.032997	0.591243	4.3391e-19	79.7085		Autoimmune hyperthyroidism
rs80054410	21	42415901	C	T	0.204922	0.0356854	0.281203	9.33168e-09	32.9759		Autoimmune hyperthyroidism
rs2160215	14	80995128	C	T	0.320977	0.0277957	0.295676	7.57879e-31	133.35	NMNAT1P1,CEP128,GPRASP3P1,RPL17P3,TSHR	Graves' disease
rs61734579	6	35317942	C	A	-0.532864	0.0820605	0.0386743	8.38301e-11	42.1662	DEF6	Graves' disease
rs10116520	9	124267351	G	A	0.0922204	0.00796132	0.400977	4.99344e-31	134.179	NEK6,PSMB7,LHX2	Autoimmune hypothyroidism
rs10118880	9	21559962	A	G	-0.0599654	0.00871311	0.724067	5.89386e-12	47.3647		Autoimmune hypothyroidism
rs10166287	2	203952558	G	T	-0.0919743	0.0131208	0.102806	2.38616e-12	49.1374		Autoimmune hypothyroidism
rs10416358	19	7237673	G	A	0.0792971	0.00857547	0.28634	2.3094e-20	85.5064		Autoimmune hypothyroidism
rs1079418	6	165633546	G	A	-0.0823469	0.00895542	0.261698	3.74283e-20	84.5517	RNA5SP226,PDE10A	Autoimmune hypothyroidism
rs10814915	9	4290544	C	T	-0.0708255	0.00782937	0.543587	1.48115e-19	81.8325	GLIS3	Autoimmune hypothyroidism
rs10818050	9	97776641	G	A	0.24571	0.00836262	0.655429	9.33254e-190	863.298		Autoimmune hypothyroidism
rs11079035	17	42136994	A	G	0.0756235	0.00963489	0.202659	4.19662e-15	61.6056	GHDC,DHX58,HCRT,KCNH4,STAT5B,C17orf113,KAT2A,HSPB9,ZNF385C,RAB5C	Autoimmune hypothyroidism
rs11897732	2	43314247	A	G	0.0463268	0.00797538	0.582497	6.29492e-09	33.7413		Autoimmune hypothyroidism
rs11935941	4	148731326	C	A	-0.141463	0.0123947	0.123206	3.59253e-30	130.261		Autoimmune hypothyroidism
rs11969311	6	142875381	C	A	-0.0569107	0.00903279	0.252349	2.96784e-10	39.6958		Autoimmune hypothyroidism
rs1203940	20	22615005	C	T	0.102604	0.00979587	0.792063	1.13423e-25	109.709		Autoimmune hypothyroidism
rs12206423	6	109032013	T	C	0.0614412	0.0108764	0.148506	1.61328e-08	31.9116		Autoimmune hypothyroidism
rs1239704	13	50578475	A	G	-0.0513046	0.00845726	0.691589	1.30861e-09	36.8005	RPL34P26,DLEU1,RNA5SP28,DLEU7	Autoimmune hypothyroidism
rs12756019	1	156830120	A	G	-0.0576319	0.00801665	0.605562	6.52529e-13	51.6821	NTRK1,HDGF,INSRR,PRCC,PEAR1,METTL25B,SH2D2A,LRRC71,MRPL24	Autoimmune hypothyroidism
rs13137589	4	186086720	G	A	-0.0631943	0.00818682	0.36779	1.1722e-14	59.5834	FAM149A,TLR3,LTO1P1,RPSAP70	Autoimmune hypothyroidism
rs1317983	6	43838598	C	T	0.102264	0.00850572	0.680897	2.69277e-33	144.552	POLR1C,VEGFA,SCIRT	Autoimmune hypothyroidism
rs13447704	11	94445190	C	T	-0.141098	0.0248049	0.0268399	1.28289e-08	32.3569		Autoimmune hypothyroidism
rs141686764	3	163958967	G	A	-0.164372	0.0297604	0.018741	3.32966e-08	30.5055		Autoimmune hypothyroidism
rs1534424	2	12500771	C	A	-0.0563343	0.00800768	0.397949	1.99205e-12	49.4917		Autoimmune hypothyroidism
rs17364832	13	24212777	G	T	0.0788068	0.00854317	0.291179	2.84774e-20	85.0921	MIR2276,SPATA13,C1QTNF9,IPO7P2	Autoimmune hypothyroidism
rs2046045	5	77239986	G	T	0.127336	0.00789864	0.414313	1.80842e-58	259.895	PDE8B,HMGB1P35,ALDH7A1P1	Autoimmune hypothyroidism
rs229528	22	37185637	T	C	0.0721977	0.00796744	0.396414	1.28558e-19	82.1125	C1QTNF6,RAC2,TMPRSS6,IL2RB,SSTR3,CYTH4	Autoimmune hypothyroidism
rs2345568	6	166968316	G	A	-0.0651412	0.00811633	0.372507	1.00763e-15	64.4158		Autoimmune hypothyroidism
rs244687	5	134087925	G	A	-0.0741115	0.00893353	0.748077	1.07771e-16	68.8216		Autoimmune hypothyroidism
rs2476601	1	113834946	G	A	-0.308807	0.0105656	0.854556	8.6896e-188	854.252	AP4B1,PTPN22,DCLRE1B,BCL2L15,PHTF1,RSBN1,HIPK1	Autoimmune hypothyroidism
rs2739043	8	132781533	G	A	-0.0551584	0.00809602	0.633324	9.55652e-12	46.4173		Autoimmune hypothyroidism
rs2976908	8	8488264	G	T	-0.0605273	0.00789139	0.483628	1.71949e-14	58.8296	RN7SL178P,CTA	Autoimmune hypothyroidism
rs41177	22	30042458	A	G	-0.048636	0.00799532	0.404602	1.1791e-09	37.0036	HORMAD2,RPS3AP51,CNN2P1,MTMR3,MIR6818	Autoimmune hypothyroidism
rs4409785	11	95578258	C	T	0.0884395	0.010381	0.165694	1.60435e-17	72.5795	FAM76B,CEP57,TYR	Autoimmune hypothyroidism
rs56159866	4	40335927	T	C	-0.0591346	0.0093534	0.232405	2.57763e-10	39.9709		Autoimmune hypothyroidism
rs56983610	1	19512250	A	C	-0.104236	0.0118418	0.130597	1.34029e-18	77.4819		Autoimmune hypothyroidism
rs6448432	4	26097188	A	G	0.0660575	0.00864199	0.281847	2.10911e-14	58.4274	RBPJ,SMIM20	Autoimmune hypothyroidism
rs6724363	2	216761868	T	G	0.089522	0.00810683	0.624795	2.37575e-28	121.943		Autoimmune hypothyroidism
rs7043516	9	97855151	C	A	-0.106566	0.0107159	0.166287	2.66134e-23	98.8963	FOXE1	Autoimmune hypothyroidism
rs71430783	14	93092108	T	G	0.0929704	0.0100599	0.180111	2.42549e-20	85.4087	MOAP1,ITPK1,LYSET,CYB5AP3	Autoimmune hypothyroidism
rs72751538	9	97577831	T	G	0.0947907	0.015558	0.0661338	1.11007e-09	37.1214		Autoimmune hypothyroidism
rs72796365	16	50727755	T	C	0.141199	0.0239386	0.0260639	3.6713e-09	34.7909		Autoimmune hypothyroidism
rs7444908	5	77533598	G	A	-0.06392	0.00820707	0.356509	6.78578e-15	60.6593		Autoimmune hypothyroidism
rs76169968	11	117212250	A	G	-0.086105	0.013355	0.0991748	1.13771e-10	41.5689		Autoimmune hypothyroidism
rs78953577	8	32572321	T	G	-0.0613847	0.00911757	0.24797	1.66686e-11	45.3275		Autoimmune hypothyroidism
rs7902146	10	62041271	T	C	-0.0731997	0.0089842	0.750453	3.71193e-16	66.3834	RTKN2,ARID5B	Autoimmune hypothyroidism
rs9292	11	10506936	G	A	-0.124311	0.0219269	0.968429	1.43361e-08	32.1414	AMPD3	Autoimmune hypothyroidism
rs938726	8	140600965	C	A	-0.0676073	0.00876677	0.73143	1.24079e-14	59.4714		Autoimmune hypothyroidism
rs9981704	21	42411846	T	C	0.0561317	0.0101429	0.179356	3.12802e-08	30.6261	SLC37A1,UBASH3A,TMPRSS3,RSPH1,TFF3	Autoimmune hypothyroidism
rs10758669	9	4981602	A	C	-0.148762	0.0102138	0.6504	4.69894e-48	212.134	JAK2,RCL1,CSNK1G2P1,INSL6,HNRNPA1P	Inflammatory bowel disease
rs10800309	1	161472158	G	A	-0.132111	0.010405	0.6578	6.1546e-37	161.211	RPS23P10,HSPA6,FCGR2A,FCGR3A,FCGR2C	Inflammatory bowel disease
rs11185982	10	82305627	C	T	-0.077882	0.0137863	0.1517	1.61161e-08	31.9138		Inflammatory bowel disease
rs11230563	11	60776209	T	C	-0.081194	0.0105845	0.348	1.70608e-14	58.8447	SLC15A3,CD5,TMEM109,TMEM132A,CD6	Inflammatory bowel disease
rs11677953	2	219121663	A	G	0.0790564	0.0100145	0.3969	2.92213e-15	62.3183	TMBIM1,HMGB1P9,CXCR1,GPBAR1,AAMP,RPL19P5,MIR6810,CATIP,PNKD,ARPC2,MIR6513	Inflammatory bowel disease
rs11691685	2	145481827	G	A	-0.122467	0.0187977	0.08024	7.26942e-11	42.4452	SGCEP1,TEX41	Inflammatory bowel disease
rs11713774	3	18765978	C	T	0.0942858	0.0142704	0.1427	3.91922e-11	43.6536	SATB1,KCNH8	Inflammatory bowel disease
rs1182188	7	2869985	C	T	-0.0659028	0.0108086	0.2989	1.07912e-09	37.1765	AMZ1,GNA12,CARD11	Inflammatory bowel disease
rs12718244	7	50175654	A	G	0.0761709	0.0100437	0.4081	3.35274e-14	57.5163	IKZF1,SPMIP7,ZPBP,C7orf72	Inflammatory bowel disease
rs12722515	10	6081230	A	C	-0.0989022	0.0142955	0.1627	4.56773e-12	47.8645	RPL32P23,RBM17,IL15RA,IL2RA	Inflammatory bowel disease
rs1388585	12	40531691	A	G	-0.30489	0.031707	0.98081	6.8533e-22	92.4647	RPL30P13,LRRK2,SLC2A13	Inflammatory bowel disease
rs1420098	2	102984279	C	T	-0.0952951	0.0102776	0.3877	1.82516e-20	85.9721	IL18R1,IL18RAP,MIR4772	Inflammatory bowel disease
rs17293632	15	67442596	T	C	0.107165	0.0116106	0.2364	2.70894e-20	85.1916	RPS24P16,SMAD3,AAGAB	Inflammatory bowel disease
rs17780256	17	70642923	C	A	-0.083427	0.0125693	0.1927	3.19374e-11	44.0546	SLC39A11,RPL32P33,RN7SKP180	Inflammatory bowel disease
rs1847472	6	90973159	A	C	-0.0672805	0.0108961	0.3421	6.62857e-10	38.1273	BACH2	Inflammatory bowel disease
rs2143178	22	39660829	C	T	-0.176684	0.0137017	0.1658	4.79954e-38	166.282	SYNGR1,SNORD43,SNORD83A	Inflammatory bowel disease
rs2153283	10	59972299	A	C	-0.0859637	0.0127458	0.217	1.53568e-11	45.4879	CISD1,MRPS35P3,TPT1P10,IPMK	Inflammatory bowel disease
rs2274351	10	104264107	T	C	0.0604993	0.0104442	0.5373	6.93043e-09	33.5545	PSD,CUEDC2,ACTR1A,FBXL15,RPL23AP58,SUFU,MIR146B,MFSD13A,C10orf95	Inflammatory bowel disease
rs2297559	1	160854526	A	G	0.0741659	0.0110454	0.6822	1.88495e-11	45.0864	ITLN2,PPIAP37,LY9,CD244,ITLN1	Inflammatory bowel disease
rs2328546	6	20657345	C	T	0.0940162	0.0126938	0.8014	1.29718e-13	54.8557	CDKAL1,RPL36AP25	Inflammatory bowel disease
rs2395022	7	98750379	C	A	-0.181635	0.0233963	0.95885	8.26799e-15	60.2705	SMURF1,MYH16,KPNA7	Inflammatory bowel disease
rs2497318	10	94432000	T	C	-0.0635464	0.00989735	0.4504	1.35781e-10	41.2234	RPL11P4,KIF11	Inflammatory bowel disease
rs2538470	7	148220448	G	A	-0.0675599	0.0101646	0.6378	2.99916e-11	44.1771	RPL32P17,RN7SL72P,C7orf33,CNTNAP2	Inflammatory bowel disease
rs272882	5	131669161	T	G	0.166117	0.0108875	0.6733	1.46656e-52	232.794	SLC22A4,MIR3936,SLC22A5,PDLIM4,IRF1,P4HA2	Inflammatory bowel disease
rs2836883	21	40466744	A	G	-0.168413	0.0115451	0.2728	3.37831e-48	212.792	RPL23AP12,PSMG1,BRWD1,PCBP2P1	Inflammatory bowel disease
rs2974935	1	155181843	T	G	0.0687256	0.0100715	0.4948	8.86748e-12	46.5638	MUC1,PKLR,SLC50A1,MIR92B,HMGN2P18,HCN3,GBA1,SCAMP3,TRIM46,MTX1,THBS3,GBAP1,CLK2	Inflammatory bowel disease
rs34779708	10	35466185	G	T	0.106679	0.0102408	0.3512	2.073e-25	108.515	CCNY,CUL2,MIR3611,ATP6V1G1P4,CREM	Inflammatory bowel disease
rs34804116	5	72539850	A	C	-0.0574631	0.0104322	0.3867	3.62402e-08	30.3407	TMEM174	Inflammatory bowel disease
rs35256947	2	231161026	C	T	0.0821647	0.0113176	0.2594	3.87347e-13	52.7062	SP140L,SP140,SP110	Inflammatory bowel disease
rs3776414	5	10689562	G	T	0.0773716	0.0101613	0.3756	2.65033e-14	57.9782	DAP,ANKRD33B	Inflammatory bowel disease
rs3853824	17	54880993	C	T	0.064031	0.0104099	0.6385	7.70123e-10	37.8345	DGKE,TRIM25,MIR3614,NOG	Inflammatory bowel disease
rs4703855	5	71693899	T	C	-0.0710611	0.0109034	0.2998	7.15649e-11	42.4756	MRPS27,PTCD2,ZNF366,YBX1P5,RN7SL153P	Inflammatory bowel disease
rs516246	19	49206172	T	C	0.0755599	0.0101797	0.4652	1.14842e-13	55.0951	SEC1P,RASIP1,RPL18,MAMSTR,BCAT2,FAM83E,FUT2,FUT1,FGF21	Inflammatory bowel disease
rs55808324	14	88444752	A	G	0.141213	0.016844	0.09318	5.13452e-17	70.2844	SHLD2P2,GPR65,HISLA,GALC	Inflammatory bowel disease
rs6058869	20	31348750	T	C	0.0556615	0.0100037	0.3991	2.63494e-08	30.9591	BAK1P1,DNMT3B,MAPRE1,EFCAB8,COMMD7	Inflammatory bowel disease
rs6111031	20	1682037	T	C	-0.264091	0.0147557	0.1591	1.23225e-71	320.323		Inflammatory bowel disease
rs62037363	16	28865042	C	T	0.0987549	0.0102618	0.3911	6.36209e-22	92.6126	MIR4721,NFATC2IP,ATXN2L,TUFM,NPIPB9,PLA2G10KP,RABEP2,ATP2A1,CD19,SH2B1	Inflammatory bowel disease
rs6561151	13	44484706	A	G	0.1	0.0118661	0.2235	3.53346e-17	71.0205	CCDC122,LACC1,DGKZP1,NRAD1	Inflammatory bowel disease
rs6584281	10	101286480	G	A	-0.164639	0.00992861	0.5188	9.36268e-62	274.972		Inflammatory bowel disease
rs6651252	8	129567181	C	T	-0.0908484	0.014833	0.13	9.08239e-10	37.5125	RN7SKP226,CCDC26,PVT1,MIR1208	Inflammatory bowel disease
rs6708373	2	234172846	G	A	0.134178	0.0099341	0.5277	1.42561e-41	182.434		Inflammatory bowel disease
rs6740462	2	65667272	A	C	0.0799597	0.0116057	0.7378	5.59114e-12	47.4679	RPS15AP15,SPRED2	Inflammatory bowel disease
rs6745185	2	241586960	G	T	0.0698267	0.0115253	0.7389	1.37322e-09	36.7061		Inflammatory bowel disease
rs7011507	8	49129242	A	G	-0.0846011	0.0150825	0.1233	2.03222e-08	31.4634	IDI1P2,UBE2V2	Inflammatory bowel disease
rs744166	17	40514201	G	A	-0.100017	0.0102076	0.4204	1.14446e-22	96.0064	CAVIN1,STAT5A,STAT5B,ATP6V0A1,STAT3	Inflammatory bowel disease
rs7608910	2	61204856	G	A	0.126444	0.0100484	0.3909	2.59956e-36	158.344	SANBR,PUS10,NONOP2,PEX13,AHSA2,REL	Inflammatory bowel disease
rs7657746	4	123161619	G	A	-0.0868542	0.0118004	0.244	1.83485e-13	54.1737	BLTP1,ADAD1,IL2,IL21	Inflammatory bowel disease
rs7711427	5	40414886	C	A	0.174764	0.0101797	0.613	4.62914e-66	294.737		Inflammatory bowel disease
rs79980175	5	40521892	C	A	-0.0953162	0.0148313	0.136	1.30404e-10	41.3024		Inflammatory bowel disease
rs941823	13	41013977	C	T	0.0830172	0.0115361	0.7509	6.18728e-13	51.7867	FOXO1,RN7SKP2	Inflammatory bowel disease
rs9457247	6	167392174	T	C	0.089151	0.0102086	0.5398	2.48085e-18	76.2641	RNASET2,RPS6KA2,CEP43	Inflammatory bowel disease
rs974801	4	106071064	G	A	-0.0727718	0.0101382	0.3799	7.07457e-13	51.5234	TET2	Inflammatory bowel disease
rs9836291	3	49697459	A	G	0.160867	0.0105244	0.2878	9.61391e-53	233.636	MST1,RNF123,GMPPB,BSN,COX6CP14,APEH,IP6K1	Inflammatory bowel disease
rs9889296	17	32570547	A	G	-0.104999	0.0112854	0.2723	1.35301e-20	86.5638	CCL7,CCL2,CCL11,ASIC2,CCL8	Inflammatory bowel disease
rs10758669	9	4981602	A	C	-0.14975	0.012299	0.6504	4.18504e-34	148.25	JAK2,RCL1,CSNK1G2P1,INSL6,HNRNPA1P	Crohn's disease
rs10798069	1	186875459	T	G	-0.070387	0.0119822	0.4925	4.24717e-09	34.5074	PACERR,PLA2G4A,PTGS2	Crohn's disease
rs10800309	1	161472158	G	A	-0.0904086	0.0126389	0.6578	8.47813e-13	51.1683	RPS23P10,HSPA6,FCGR2A,FCGR3A,FCGR2C	Crohn's disease
rs11159833	14	88476004	T	C	0.155227	0.0207601	0.08681	7.59277e-14	55.9082		Crohn's disease
rs11167518	5	150258920	A	C	0.279727	0.0198222	0.08143	3.21144e-45	199.143		Crohn's disease
rs11185982	10	82305627	C	T	-0.109139	0.0168972	0.1517	1.05412e-10	41.7187		Crohn's disease
rs11691685	2	145481827	G	A	-0.157687	0.0233162	0.08024	1.35176e-11	45.7379	SGCEP1,TEX41	Crohn's disease
rs11713774	3	18765978	C	T	0.132662	0.0171654	0.1427	1.08868e-14	59.729	SATB1,KCNH8	Crohn's disease
rs12694846	2	231148128	G	A	0.115366	0.0136242	0.2593	2.50092e-17	71.7024	SP110,SP140L	Crohn's disease
rs12949918	17	40526273	C	T	-0.104177	0.0123587	0.4185	3.47376e-17	71.0556	STAT3,STAT5B,CAVIN1,ATP6V0A1,STAT5A	Crohn's disease
rs13001325	2	102939036	T	C	-0.122687	0.0125708	0.3757	1.67687e-22	95.2514	SDR42E1P5,IL1RL2,IL18RAP,FAM183DP,IL1RL1,IL18R1,SLC9A4	Crohn's disease
rs13407913	2	25097644	G	A	0.114508	0.0119519	0.4306	9.63607e-22	91.7905	ADCY3,CENPO,PTRHD1,SNORD14,RPS13P5	Crohn's disease
rs1456896	7	50304461	T	C	0.0977081	0.0131392	0.6894	1.03467e-13	55.2998	IKZF1,SPMIP7,C7orf72,ZPBP	Crohn's disease
rs17129991	1	67862986	T	C	-0.284461	0.0450901	0.02246	2.81365e-10	39.8		Crohn's disease
rs17293632	15	67442596	T	C	0.128384	0.0139602	0.2364	3.69828e-20	84.5743	RPS24P16,SMAD3,AAGAB	Crohn's disease
rs17391694	1	78623626	T	C	-0.119051	0.0199954	0.1226	2.61818e-09	35.4492	RNFT1P2,GIPC2,RNA5SP22,MGC27382	Crohn's disease
rs17622378	5	131778452	G	A	0.190197	0.0120781	0.4186	7.17133e-56	247.976	IRF1,MIR3936HG,SLC22A4,IL5,SLC22A5,C5orf56	Crohn's disease
rs1847472	6	90973159	A	C	-0.0853854	0.0132299	0.3421	1.08971e-10	41.6538	BACH2	Crohn's disease
rs2153283	10	59972299	A	C	-0.108804	0.0155227	0.217	2.39497e-12	49.131	CISD1,MRPS35P3,TPT1P10,IPMK	Crohn's disease
rs2227551	10	75669190	T	G	0.0994456	0.0137489	0.7288	4.72389e-13	52.3161	VCL,C10orf55,CAMK2G,PLAU,NDST2	Crohn's disease
rs2395022	7	98750379	C	A	-0.177152	0.0281553	0.95885	3.1348e-10	39.5888	SMURF1,MYH16,KPNA7	Crohn's disease
rs2413583	22	39659773	T	C	-0.210407	0.0168361	0.1654	7.72147e-36	156.184	PDGFB,SNORD83A,SNORD83B,SNORD43,SYNGR1,RPL3,MAP3K7IP1	Crohn's disease
rs2538470	7	148220448	G	A	-0.0749643	0.0122847	0.6378	1.04597e-09	37.2374	RPL32P17,RN7SL72P,C7orf33,CNTNAP2	Crohn's disease
rs2641348	1	120437884	G	A	-0.121336	0.0198422	0.1077	9.65162e-10	37.3938	NOTCH2P1,NBPF7P,REG4,ADAM30,PFN1P9,NOTCH2	Crohn's disease
rs26528	16	28517709	C	T	0.119845	0.0122466	0.4576	1.2933e-22	95.7654	CLN3,EIF3CL,SGF29,NPIPB7,SULT1A1,SULT1A2,APOBR,CDC37P2,NUPR1,IL27	Crohn's disease
rs2974935	1	155181843	T	G	0.0755507	0.0121937	0.4948	5.79522e-10	38.3889	MUC1,PKLR,SLC50A1,MIR92B,HMGN2P18,HCN3,GBA1,SCAMP3,TRIM46,MTX1,THBS3,GBAP1,CLK2	Crohn's disease
rs3197999	3	49721532	A	G	0.155114	0.0128775	0.2812	2.05211e-33	145.09	BSN,GMPPB,AMIGO3,APEH,COX6CP14,IP6K1,PHF5AP3,RNF123,MST1	Crohn's disease
rs34779708	10	35466185	G	T	0.134457	0.0123872	0.3512	1.89714e-27	117.82	CCNY,CUL2,MIR3611,ATP6V1G1P4,CREM	Crohn's disease
rs34787213	11	60799046	T	C	-0.14973	0.0183059	0.1401	2.85496e-16	66.9014		Crohn's disease
rs34804116	5	72539850	A	C	-0.0939086	0.0126747	0.3867	1.27145e-13	54.8953	TMEM174	Crohn's disease
rs3776414	5	10689562	G	T	0.0888353	0.012297	0.3756	5.04313e-13	52.1883	DAP,ANKRD33B	Crohn's disease
rs3853824	17	54880993	C	T	0.0813612	0.0126283	0.6385	1.17319e-10	41.5093	DGKE,TRIM25,MIR3614,NOG	Crohn's disease
rs4703855	5	71693899	T	C	-0.073261	0.0132248	0.2998	3.03054e-08	30.6879	MRPS27,PTCD2,ZNF366,YBX1P5,RN7SL153P	Crohn's disease
rs516246	19	49206172	T	C	0.114576	0.0123121	0.4652	1.3277e-20	86.601	SEC1P,RASIP1,RPL18,MAMSTR,BCAT2,FAM83E,FUT2,FUT1,FGF21	Crohn's disease
rs56163845	5	173373948	G	A	-0.091908	0.0134853	0.3096	9.3994e-12	46.45	NSG2,RPL12P22,CPEB4	Crohn's disease
rs6111031	20	1682037	T	C	-0.282366	0.018121	0.1591	9.60727e-55	242.807		Crohn's disease
rs6561151	13	44484706	A	G	0.147148	0.0142318	0.2235	4.6752e-25	106.903	CCDC122,LACC1,DGKZP1,NRAD1	Crohn's disease
rs6651252	8	129567181	C	T	-0.149029	0.0183017	0.13	3.86011e-16	66.3069	RN7SKP226,CCDC26,PVT1,MIR1208	Crohn's disease
rs6738394	2	219110625	A	G	0.0777406	0.011991	0.4519	8.97635e-11	42.0325		Crohn's disease
rs6738490	2	234161583	C	T	0.226164	0.0120892	0.5274	4.25794e-78	349.987	SCARNA5,SCARNA6,RN7SL32P,ATG16L1,INPP5D,SAG	Crohn's disease
rs6740462	2	65667272	A	C	0.099737	0.0141387	0.7378	1.7362e-12	49.7615	RPS15AP15,SPRED2	Crohn's disease
rs6827756	4	123184411	C	T	-0.0789645	0.0125632	0.6251	3.27002e-10	39.506	ADAD1,BLTP1	Crohn's disease
rs6908425	6	20728731	C	T	0.103988	0.0150464	0.7843	4.80839e-12	47.7641	CDKAL1	Crohn's disease
rs7085798	10	101288347	A	C	-0.174348	0.0120372	0.5176	1.52651e-47	209.789		Crohn's disease
rs7438704	4	48363245	G	A	0.0839019	0.0126601	0.6435	3.41979e-11	43.9207	TEC,SLAIN2,SLC10A4	Crohn's disease
rs7517847	1	67681669	G	T	-0.335814	0.0124758	0.4352	1.37721e-159	724.537	IL23R	Crohn's disease
rs7608910	2	61204856	G	A	0.120609	0.0121405	0.3909	2.94917e-23	98.693	SANBR,PUS10,NONOP2,PEX13,AHSA2,REL	Crohn's disease
rs76906269	12	40607709	G	A	0.394341	0.0370279	0.01883	1.74703e-26	113.419		Crohn's disease
rs7711427	5	40414886	C	A	0.24803	0.0124713	0.613	5.16535e-88	395.535		Crohn's disease
rs7786444	7	28154384	T	C	0.112085	0.0183382	0.1163	9.83354e-10	37.3578		Crohn's disease
rs77981966	2	43777964	T	C	0.182656	0.0222451	0.07271	2.1923e-16	67.4216	THADA	Crohn's disease
rs7969592	12	68579649	G	A	-0.0731898	0.011991	0.4746	1.03612e-09	37.2555		Crohn's disease
rs79980175	5	40521892	C	A	-0.134258	0.0182147	0.136	1.69551e-13	54.3296		Crohn's disease
rs9457247	6	167392174	T	C	0.123663	0.0124045	0.5398	2.07922e-23	99.385	RNASET2,RPS6KA2,CEP43	Crohn's disease
rs9494844	6	137983469	A	C	-0.088944	0.0142376	0.2519	4.18071e-10	39.0265		Crohn's disease
rs9889296	17	32570547	A	G	-0.143097	0.0137815	0.2723	2.95665e-25	107.812	CCL7,CCL2,CCL11,ASIC2,CCL8	Crohn's disease
rs10185424	2	102662888	G	T	-0.0965995	0.0125621	0.5396	1.47367e-14	59.1324	IL1R1,IL1R2	Ulcerative colitis
rs10748783	10	101285872	A	C	-0.164756	0.0126394	0.5237	7.73393e-39	169.914		Ulcerative colitis
rs10758669	9	4981602	A	C	-0.143218	0.0128828	0.6504	1.03753e-28	123.588	JAK2,RCL1,CSNK1G2P1,INSL6,HNRNPA1P	Ulcerative colitis
rs111830527	1	22687173	A	G	-0.192324	0.0292804	0.05254	5.08745e-11	43.1433		Ulcerative colitis
rs11230563	11	60776209	T	C	-0.0750666	0.0133556	0.348	1.90296e-08	31.5912	SLC15A3,CD5,TMEM109,TMEM132A,CD6	Ulcerative colitis
rs11676348	2	219010146	T	C	0.0744362	0.0124232	0.4763	2.07678e-09	35.9006	RUFY4,CXCR1,HMGB1P9,ARPC2,CXCR2P1,CXCR2,IL8RA,SLC11A1,IL8RB,AAMP,ARPC	Ulcerative colitis
rs1182188	7	2869985	C	T	-0.107615	0.0137507	0.2989	5.03153e-15	61.2486	AMZ1,GNA12,CARD11	Ulcerative colitis
rs12718244	7	50175654	A	G	0.0717762	0.0126545	0.4081	1.4115e-08	32.1715	IKZF1,SPMIP7,ZPBP,C7orf72	Ulcerative colitis
rs13430791	2	43481013	A	G	0.105886	0.0186614	0.1202	1.39422e-08	32.195		Ulcerative colitis
rs17780256	17	70642923	C	A	-0.115389	0.0160316	0.1927	6.12774e-13	51.8054	SLC39A11,RPL32P33,RN7SKP180	Ulcerative colitis
rs2274351	10	104264107	T	C	0.0710979	0.0130334	0.5373	4.89531e-08	29.7576	PSD,CUEDC2,ACTR1A,FBXL15,RPL23AP58,SUFU,MIR146B,MFSD13A,C10orf95	Ulcerative colitis
rs2497318	10	94432000	T	C	-0.0714375	0.0125164	0.4504	1.14641e-08	32.5757	RPL11P4,KIF11	Ulcerative colitis
rs272882	5	131669161	T	G	0.145856	0.0138588	0.6733	6.66807e-26	110.764	SLC22A4,MIR3936,SLC22A5,PDLIM4,IRF1,P4HA2	Ulcerative colitis
rs2836883	21	40466744	A	G	-0.227134	0.0147424	0.2728	1.47333e-53	237.371	RPL23AP12,PSMG1,BRWD1,PCBP2P1	Ulcerative colitis
rs34659678	6	111888540	T	C	0.209947	0.0250948	0.05734	5.95251e-17	69.9926		Ulcerative colitis
rs35223180	1	8185902	T	G	-0.141003	0.0175766	0.1791	1.0392e-15	64.3557		Ulcerative colitis
rs3776414	5	10689562	G	T	0.0704798	0.0128464	0.3756	4.10346e-08	30.1	DAP,ANKRD33B	Ulcerative colitis
rs4656958	1	160856964	G	A	0.0824158	0.0138702	0.6821	2.8167e-09	35.3066	CD244,ITLN1,PPIAP37,ITLN2,LY9,SLAMF7,ARHGAP30	Ulcerative colitis
rs4676410	2	241563739	A	G	0.142022	0.0157426	0.2038	1.85481e-19	81.3876	RNPEPL1,KIF1A,CAPN10,ANKMY1,DUSP28,AQP12A,AQP12B,GPR35	Ulcerative colitis
rs4712520	6	20640871	C	T	0.0929892	0.0166206	0.8182	2.20841e-08	31.302		Ulcerative colitis
rs483905	11	96023427	A	G	0.0849927	0.0135107	0.289	3.15929e-10	39.5738	RPL32P25,CCDC82,JRKL,MIR1260B,MAML2	Ulcerative colitis
rs55808324	14	88444752	A	G	0.127209	0.021035	0.09318	1.47092e-09	36.5722	SHLD2P2,GPR65,HISLA,GALC	Ulcerative colitis
rs59418206	10	35331624	A	G	0.0735513	0.012978	0.3508	1.45001e-08	32.1192		Ulcerative colitis
rs6111031	20	1682037	T	C	-0.260863	0.0190685	0.1591	1.33137e-42	187.151		Ulcerative colitis
rs61893460	11	76291154	A	G	0.121119	0.0125424	0.4447	4.60363e-22	93.2531		Ulcerative colitis
rs7404095	16	23864590	C	T	0.0717686	0.0126826	0.5796	1.52416e-08	32.0223	CHP2,PRKCB	Ulcerative colitis
rs7608910	2	61204856	G	A	0.127099	0.0126851	0.3909	1.25026e-23	100.391	SANBR,PUS10,NONOP2,PEX13,AHSA2,REL	Ulcerative colitis
rs76546301	7	50498389	A	G	0.26496	0.0410174	0.01822	1.04918e-10	41.7277		Ulcerative colitis
rs76904798	12	40614434	T	C	0.104624	0.0176013	0.1368	2.77984e-09	35.3324	MUC19,LRRK2	Ulcerative colitis
rs7711427	5	40414886	C	A	0.088938	0.0127983	0.613	3.67367e-12	48.2914		Ulcerative colitis
rs941823	13	41013977	C	T	0.108669	0.0146906	0.7509	1.39155e-13	54.7183	FOXO1,RN7SKP2	Ulcerative colitis
rs9611131	22	39662480	C	T	-0.142696	0.0181548	0.1477	3.84326e-15	61.779		Ulcerative colitis
rs9836291	3	49697459	A	G	0.170257	0.0132458	0.2878	8.19785e-38	165.217	MST1,RNF123,GMPPB,BSN,COX6CP14,APEH,IP6K1	Ulcerative colitis
rs9891119	17	40507980	C	A	-0.0895467	0.0133101	0.3536	1.72346e-11	45.2623	STAT3,STAT5B,CAVIN1,STAT5A	Ulcerative colitis
rs9941524	2	199499443	G	A	0.0977156	0.0127881	0.4559	2.15278e-14	58.3869		Ulcerative colitis
rs1018326	2	182007800	C	T	0.151862	0.0185859	0.4384	3.06267e-16	66.7623	MIR4437,UBE2E3,ITGA4	Celiac disease
rs11801183	1	172862984	T	C	-0.138343	0.0245229	0.1829	1.68702e-08	31.8252		Celiac disease
rs11851414	14	69259502	C	T	0.120446	0.0220512	0.2127	4.705e-08	29.8346	RPL12P7,ZFP36L1,HMGN1P3,MAGOH3P,BLZF2P,RAD51B,ACTN1	Celiac disease
rs11875687	18	12843137	C	T	0.159565	0.0250579	0.1372	1.91699e-10	40.5495	STK25P1,PTPN2,EIF4A2P1	Celiac disease
rs13003464	2	61186829	G	A	0.153579	0.0188934	0.3618	4.3391e-16	66.076	NONOP2,REL,PEX13,PUS10,RPS12P3,USP34,CCDC139	Celiac disease
rs1323292	1	192541021	A	G	0.261754	0.025293	0.8151	4.23448e-25	107.099	RGS1,RGS13,RGS21	Celiac disease
rs1378938	15	75096443	C	T	-0.117783	0.0204027	0.6829	7.79094e-09	33.3265	SCAMP2,CYP1A2,FAM219B,MPI,MIR6882,LMAN1L,ULK3,CLK3,CSK	Celiac disease
rs182429	6	159469574	G	A	-0.150143	0.0186583	0.5646	8.48594e-16	64.7539	TAGAP,RSPH3	Celiac disease
rs1980422	2	204610396	T	C	-0.172271	0.0215795	0.7396	1.42692e-15	63.7297	CD28,KRT18P39,NPM1P33,CTLA4	Celiac disease
rs4821124	22	21979289	C	T	0.151003	0.0230512	0.1849	5.724e-11	42.9125	UBE2L3,MIR130B,RIMBP3C,CCDC116,SDF2L1	Celiac disease
rs990171	2	103086770	C	A	-0.178146	0.0215135	0.7803	1.2249e-16	68.5693	IL18R	Celiac disease
rs1026916	17	40529835	G	A	-0.129653	0.0174305	0.6342	1.02e-13	55.3281	ATP6V0A1,STAT5A,CAVIN1,STAT5B,STAT3	Multiple sclerosis
rs1077667	19	6668972	T	C	-0.151862	0.021225	0.2286	8.37336e-13	51.1921	TNFSF14	Multiple sclerosis
rs1112718	10	94479107	G	A	-0.10562	0.0166876	0.3926	2.46297e-10	40.0594	RN7SL644P,EIF2S2P3,EXOC6,HHEX,KIF11	Multiple sclerosis
rs11256593	10	6117322	T	C	0.186314	0.0173516	0.5547	6.78266e-27	115.295	MIR3155B,PFKFB3,IL15RA,RBM17,IL2RA,RPL32P23,RN7SKP78,MIR3155A	Multiple sclerosis
rs11749040	5	40396425	A	G	0.196745	0.0233464	0.1352	3.53997e-17	71.0179	TTC33	Multiple sclerosis
rs1177228	2	61242410	G	A	0.107418	0.0186591	0.7555	8.56702e-09	33.1415	PEX13,REL,RNA5SP95,RPS12P3,SANBR,NONOP2,PUS10	Multiple sclerosis
rs11809700	1	93152635	T	C	0.144448	0.0183508	0.2853	3.5051e-15	61.9602	CCNJP2,EVI5,HMGB3P9,H3P3	Multiple sclerosis
rs13327021	3	27783015	T	C	0.115186	0.0171219	0.3797	1.72703e-11	45.258	EOMES	Multiple sclerosis
rs1465697	19	49837246	T	C	0.124317	0.0187656	0.2376	3.47937e-11	43.887	KASH5,CD37,TEAD2,GFY,DKKL1,SLC6A21P,SLC6A16	Multiple sclerosis
rs17124032	14	88546009	A	G	-0.216803	0.0316224	0.0815	7.08109e-12	47.0047		Multiple sclerosis
rs1738074	6	159465977	C	T	0.113729	0.0167056	0.5666	9.90832e-12	46.3466	RSPH3,TAGAP	Multiple sclerosis
rs2248461	20	52792202	A	G	-0.108142	0.0174165	0.3817	5.32599e-10	38.5538		Multiple sclerosis
rs354033	7	149289464	A	G	-0.107957	0.0189431	0.2604	1.20501e-08	32.4788	ZNF746,KRBA1,ZNF767	Multiple sclerosis
rs35486093	1	85729820	G	A	0.179486	0.0280638	0.0865	1.59901e-10	40.9042	DDAH1,BCL10,SYDE2,C1orf52	Multiple sclerosis
rs35540610	2	231121829	C	T	0.135143	0.0193517	0.2117	2.87872e-12	48.7696	SP140,SP110	Multiple sclerosis
rs4325907	3	101749022	T	C	-0.099268	0.0168311	0.6531	3.68197e-09	34.7851	ZPLD1,RDUR	Multiple sclerosis
rs438613	3	28072086	C	T	0.138021	0.0166057	0.4871	9.43409e-17	69.0838	CMC1,EOMES	Multiple sclerosis
rs55970742	7	2441337	T	C	-0.100373	0.017899	0.6789	2.04998e-08	31.4468		Multiple sclerosis
rs6990534	8	128814091	G	A	0.10714	0.018154	0.669	3.597e-09	34.8304	CASC11,PVT1,MYC	Multiple sclerosis
rs7592560	2	68647001	A	G	0.10409	0.016508	0.5666	2.87402e-10	39.7584		Multiple sclerosis
rs9610458	22	22205353	T	C	0.114221	0.0165102	0.5417	4.57404e-12	47.8616	PPM1F,MAPK1	Multiple sclerosis
rs9955954	18	56348044	G	A	-0.110038	0.0194511	0.2207	1.539e-08	32.0035	RPL9P31,MRPL37P1,ALPK2,MALT1	Multiple sclerosis
rs9992763	4	109058718	T	G	-0.0900341	0.0164612	0.5577	4.51398e-08	29.9151	LEF1,HADH	Multiple sclerosis
rs10888503	1	152593549	T	C	0.1866	0.0171	0.6412	1.43615e-27	119.078		Psoriasis
rs11085744	19	10819967	T	C	0.1146	0.0166	0.5239	5.21315e-12	47.6599	ILF3,QTRT1,SLC44A2,MIR4748,DNM2,MIR638	Psoriasis
rs11249215	1	25297184	A	G	0.1403	0.016	0.5249	2.1419e-18	76.891	MIR4425,RUNX3,MIR6731	Psoriasis
rs115059666	5	150491845	A	G	0.5147	0.0744	0.0109	4.46684e-12	47.8589		Psoriasis
rs11795343	9	32523737	C	T	-0.1062	0.0164	0.4195	1.02499e-10	41.9335	SMIM27,ACO1,DFFBP1,RIGI,NDUFB6,TOPORS,DDX58	Psoriasis
rs12133684	1	206648995	A	G	0.1218	0.0206	0.2107	3.25702e-09	34.9591		Psoriasis
rs1295685	5	131996445	G	A	0.1759	0.0206	0.7903	1.15798e-17	72.9117	CCNI2,IL4,IL13,TH2LCRR,RAD50,KIF3A,SEPTIN8	Psoriasis
rs131656	22	21917450	A	G	0.114	0.0202	0.1918	1.685e-08	31.8498	MIR301B,TMEM191C,PI4KAP2,UBE2L3,RN7SKP221,RIMBP3C,SDF2L1	Psoriasis
rs1648153	11	109959638	A	G	-0.1388	0.0164	0.3857	2.93089e-17	71.6294	ZC3H12C,RPSAP50,RDX	Psoriasis
rs2066819	12	56750204	T	C	-0.3283	0.0348	0.0646	4.28055e-21	88.9986	STAT2,CNPY2,MIP,ANKRD52,COQ10A,IL23A	Psoriasis
rs2451258	6	159506600	T	C	-0.0985	0.0169	0.6521	5.26199e-09	33.9703	RSPH3,TAGAP,FNDC1	Psoriasis
rs35741374	2	61072567	T	C	0.1634	0.0163	0.5497	1.07795e-23	100.491	PAPOLG,REL,NONOP2,RN7SL632P,PUS10,RPS12P3	Psoriasis
rs4712520	6	20640871	C	T	0.1301	0.0212	0.835	8.27409e-10	37.6602		Psoriasis
rs4889526	16	31030344	A	C	0.1216	0.0165	0.3678	1.62405e-13	54.3124	STX1B,SETD1A,KAT8,STX4,PRSS53,BCKDK,FBXL19,VKORC1,HSD3B7,ORAI3	Psoriasis
rs4978343	9	110820132	T	G	-0.0988	0.0164	0.4264	1.76701e-09	36.2933		Psoriasis
rs55868394	17	73851113	A	C	0.1389	0.0246	0.1431	1.70801e-08	31.8812	ACOX1,MRPL38,FBF1,UNK,UNC13D,GALK1,TRIM65,MIR4738,TRIM47,WBP2,ITGB4	Psoriasis
rs59960858	1	24519437	A	C	-0.2086	0.0243	0.1431	1.05512e-17	73.6913		Psoriasis
rs73986523	17	40270062	C	T	-0.2122	0.038	0.0616	2.41402e-08	31.1834		Psoriasis
rs9513593	13	99950260	A	G	-0.1197	0.0205	0.838	5.33495e-09	34.0942	UBAC2,GPR18	Psoriasis
rs957970	17	40519890	G	A	0.0929	0.0168	0.3658	3.05401e-08	30.5783		Psoriasis
rs9695923	9	110791067	T	C	-0.0955	0.0165	0.4165	7.08207e-09	33.4995		Psoriasis

## Sheet: S2T3
Instrumental Variables for all Exposure Factor (screened by significance threshold and linkage disequilibrium)
SNP	chr	pos	effect_allele	other_allele	beta	se	pval	exposure
rs6679356	1	67820194	T	C	-0.439362	0.0261434	6.61455e-63	Primary biliary cholangitis
rs10802191	1	117065083	A	T	-0.208037	0.0374666	2.81456e-08	Primary biliary cholangitis
rs945635	1	157670290	G	C	-0.122196	0.0216227	1.59243e-08	Primary biliary cholangitis
rs12123169	1	197780966	A	T	0.217895	0.0254042	9.75214e-18	Primary biliary cholangitis
rs3913893	1	201015783	G	C	-0.137535	0.0234774	4.6794e-09	Primary biliary cholangitis
rs867436	1	2523723	T	C	0.134167	0.022616	2.98573e-09	Primary biliary cholangitis
rs859767	2	135341200	G	A	-0.139305	0.0230646	1.54323e-09	Primary biliary cholangitis
rs34655300	2	25514333	T	C	0.136669	0.0220009	5.23227e-10	Primary biliary cholangitis
rs3771317	2	191543962	C	T	0.289503	0.0297719	2.40215e-22	Primary biliary cholangitis
rs2197017	3	16948451	G	C	0.139128	0.0226617	8.28686e-10	Primary biliary cholangitis
rs589446	3	159733527	T	G	-0.353093	0.0224396	1.96381e-55	Primary biliary cholangitis
rs6550965	3	25383587	A	C	0.163094	0.0215365	3.65258e-14	Primary biliary cholangitis
rs2293370	3	119219934	A	G	-0.299009	0.0289393	5.53988e-25	Primary biliary cholangitis
rs7674640	4	103540780	T	C	0.216421	0.0220898	1.56351e-22	Primary biliary cholangitis
rs35467801	5	35881130	GT	G	-0.223662	0.0251553	6.15319e-19	Primary biliary cholangitis
rs2546890	5	158759900	G	A	-0.144233	0.0216142	2.50496e-11	Primary biliary cholangitis
rs35127065	6	29303901	T	C	0.159067	0.0289275	3.82367e-08	Primary biliary cholangitis
rs3131789	6	31020821	G	A	0.180174	0.0219123	2.0017e-16	Primary biliary cholangitis
rs7774434	6	32657578	C	T	0.470454	0.0216556	3.68129e-104	Primary biliary cholangitis
rs928976	6	33049211	T	C	0.410549	0.022469	1.50349e-74	Primary biliary cholangitis
rs2327832	6	137973068	G	A	0.161159	0.0254216	2.3059e-10	Primary biliary cholangitis
rs7805218	7	20378801	A	G	0.128538	0.0234313	4.11728e-08	Primary biliary cholangitis
rs12531711	7	128617466	G	A	0.4202	0.0313452	8.57433e-41	Primary biliary cholangitis
rs60600003	7	37382465	G	T	0.253264	0.035012	4.70327e-13	Primary biliary cholangitis
rs11390003	9	100741912	GA	G	-0.149172	0.0267857	2.56065e-08	Primary biliary cholangitis
rs7097397	10	50025396	A	G	-0.143772	0.0227055	2.41958e-10	Primary biliary cholangitis
rs4936443	11	118740864	T	C	0.367095	0.0297432	5.39262e-35	Primary biliary cholangitis
rs7130339	11	646232	A	G	0.121645	0.0222642	4.66316e-08	Primary biliary cholangitis
rs11601860	11	64110422	T	A	-0.146003	0.0227758	1.45101e-10	Primary biliary cholangitis
rs12419634	11	111239365	C	G	0.128326	0.0222683	8.27694e-09	Primary biliary cholangitis
rs35350651	12	111907431	AC	A	-0.191253	0.0214806	5.50047e-19	Primary biliary cholangitis
rs1800693	12	6440009	C	T	0.179759	0.021699	1.19069e-16	Primary biliary cholangitis
rs9533122	13	43055002	G	A	0.155125	0.021532	5.83042e-13	Primary biliary cholangitis
rs9591325	13	50811220	C	T	-0.451884	0.050169	2.14289e-19	Primary biliary cholangitis
rs72699866	14	93114787	A	G	-0.195158	0.0293378	2.88935e-11	Primary biliary cholangitis
rs3784099	14	68749927	A	G	-0.203016	0.0243697	8.30615e-17	Primary biliary cholangitis
rs59643720	14	103564807	C	A	0.316412	0.0244524	2.73275e-38	Primary biliary cholangitis
rs1119132	16	27403469	G	A	0.20264	0.0328117	6.58097e-10	Primary biliary cholangitis
rs9652601	16	11174365	A	G	-0.239954	0.0237919	6.69268e-24	Primary biliary cholangitis
rs4780355	16	11347858	C	T	-0.199551	0.0240186	1.00832e-16	Primary biliary cholangitis
rs79577483	16	68036939	G	A	0.211743	0.031246	1.22999e-11	Primary biliary cholangitis
rs11117432	16	86019271	A	G	-0.273228	0.026862	2.81579e-24	Primary biliary cholangitis
rs8067378	17	38051348	G	A	0.259633	0.0215258	1.75186e-33	Primary biliary cholangitis
rs1808094	18	67526026	C	T	-0.127739	0.0214921	2.7892e-09	Primary biliary cholangitis
rs3745516	19	50926742	G	A	-0.274319	0.0239747	2.64667e-30	Primary biliary cholangitis
rs2304256	19	10475652	A	C	-0.205245	0.0244295	4.42894e-17	Primary biliary cholangitis
rs137687	22	39740078	A	G	-0.217763	0.0218724	2.37411e-23	Primary biliary cholangitis
rs2301888	1	17672730	A	G	-0.127833	0.0171034	2.19989e-18	Rheumatoid arthritis
rs6679677	1	114303808	A	C	0.593327	0.0220663	2.09894e-149	Rheumatoid arthritis
rs2105325	1	173349725	C	A	0.105361	0.0172967	3.09999e-10	Rheumatoid arthritis
rs187786174	1	2523811	A	G	-0.116534	0.0169144	3.29989e-14	Rheumatoid arthritis
rs2235924	1	17415655	A	G	-0.0943107	0.0165486	3.59998e-09	Rheumatoid arthritis
rs12126142	1	154425456	A	G	-0.0833816	0.0163716	3.50002e-09	Rheumatoid arthritis
rs2317230	1	157674997	T	G	0.076961	0.0139791	2.1e-08	Rheumatoid arthritis
rs28411352	1	38278579	T	C	0.113329	0.0134864	3.59998e-12	Rheumatoid arthritis
rs1858036	2	65598241	G	A	-0.113329	0.0138525	1.20005e-14	Rheumatoid arthritis
rs3087243	2	204738919	A	G	-0.139262	0.0172967	1.69981e-22	Rheumatoid arthritis
rs6712515	2	100806514	C	T	-0.10436	0.0139791	6.70039e-15	Rheumatoid arthritis
rs11889341	2	191943742	T	C	0.131028	0.017595	6.70039e-19	Rheumatoid arthritis
rs10175798	2	30449594	A	G	0.0861777	0.0138525	5.39995e-09	Rheumatoid arthritis
rs12466919	2	61092858	T	C	0.113329	0.0134864	5.70033e-13	Rheumatoid arthritis
rs5019428	3	17046866	A	G	0.0861777	0.0138525	7.19996e-10	Rheumatoid arthritis
rs3806624	3	27764623	G	A	0.0833816	0.0112137	1.89998e-08	Rheumatoid arthritis
rs73081554	3	58302935	T	C	0.165514	0.0294026	4.60002e-08	Rheumatoid arthritis
rs11933540	4	26120001	C	T	0.139262	0.0179037	8.80035e-17	Rheumatoid arthritis
rs13142500	4	10727357	C	T	0.0943107	0.0171034	5e-09	Rheumatoid arthritis
rs2561477	5	102608924	A	G	-0.0833816	0.0109726	1.89998e-09	Rheumatoid arthritis
rs7731626	5	55444683	A	G	-0.18633	0.0181157	7.29962e-24	Rheumatoid arthritis
rs9348832	6	29456021	A	G	0.254642	0.0306982	5.19996e-19	Rheumatoid arthritis
rs9277956	6	33211790	C	G	0.223144	0.0195006	7.8001e-32	Rheumatoid arthritis
rs1611236	6	29748690	A	G	-0.116534	0.0113383	2.09991e-15	Rheumatoid arthritis
rs7752903	6	138227364	G	T	0.328504	0.0291625	2.70023e-26	Rheumatoid arthritis
rs9258357	6	29751129	C	T	0.174353	0.0185549	5.30029e-23	Rheumatoid arthritis
rs9277411	6	33051683	T	C	-0.287682	0.0134272	1.50003e-85	Rheumatoid arthritis
rs141202333	6	30663566	A	T	-0.210721	0.0364587	5.49997e-09	Rheumatoid arthritis
rs9296009	6	32114515	T	A	0.527633	0.017595	1e-200	Rheumatoid arthritis
rs2858329	6	32658801	G	A	0.446287	0.0161983	1e-200	Rheumatoid arthritis
rs2233424	6	44233921	T	C	0.231112	0.0275853	7.59976e-19	Rheumatoid arthritis
rs212389	6	159489791	A	G	0.0953102	0.0182235	3.29997e-10	Rheumatoid arthritis
rs6930468	6	426268	G	A	0.0943107	0.0113383	5.50047e-11	Rheumatoid arthritis
rs112733823	6	30775277	T	C	0.285179	0.0188289	6.59933e-39	Rheumatoid arthritis
rs7754520	6	31906505	T	C	-0.462035	0.0237347	8.99912e-67	Rheumatoid arthritis
rs76153210	6	44284508	T	C	0.173953	0.0250971	2.19999e-09	Rheumatoid arthritis
rs1571878	6	167540842	T	C	-0.150823	0.0117293	6.09958e-30	Rheumatoid arthritis
rs3778753	7	128580042	G	A	0.105361	0.0172967	1.10002e-14	Rheumatoid arthritis
rs2736337	8	11341880	C	T	0.105361	0.0114657	4.79954e-12	Rheumatoid arthritis
rs11574914	9	34710338	A	G	0.113329	0.0179037	2.09991e-13	Rheumatoid arthritis
rs1953126	9	123640500	C	T	-0.0861777	0.0142392	1e-09	Rheumatoid arthritis
rs947474	10	6390450	A	G	0.10436	0.0180622	1.5e-08	Rheumatoid arthritis
rs706778	10	6098949	T	C	0.0861777	0.0138525	1.5e-10	Rheumatoid arthritis
rs71508903	10	63779871	T	C	0.157004	0.0171513	2.29985e-20	Rheumatoid arthritis
rs73013527	11	128496952	T	C	-0.0943107	0.0165486	9.79941e-11	Rheumatoid arthritis
rs11217044	11	118696022	C	T	-0.131028	0.0182235	3.59998e-15	Rheumatoid arthritis
rs4409785	11	95311422	C	T	0.105361	0.0172967	2.99999e-08	Rheumatoid arthritis
rs773125	12	56394954	G	A	-0.0861777	0.0142392	4.39997e-10	Rheumatoid arthritis
rs9603616	13	40368069	T	C	-0.105361	0.0167295	4.60045e-12	Rheumatoid arthritis
rs3784099	14	68749927	A	G	-0.0943107	0.0165486	7.10003e-10	Rheumatoid arthritis
rs168962	14	69282711	G	C	-0.0833816	0.0163716	1.7e-08	Rheumatoid arthritis
rs8026898	15	69991417	A	G	0.14842	0.0130272	6.4998e-19	Rheumatoid arthritis
rs8032939	15	38834033	C	T	0.116534	0.0174944	4.79954e-16	Rheumatoid arthritis
rs13330176	16	86019087	A	T	0.113329	0.0134864	1.59993e-11	Rheumatoid arthritis
rs9747973	17	37905107	T	C	-0.0943107	0.0110918	1.9002e-12	Rheumatoid arthritis
rs8083786	18	12881361	G	A	0.127833	0.0176967	1e-15	Rheumatoid arthritis
rs74956615	19	10427721	A	T	-0.371064	0.0492994	3.10027e-16	Rheumatoid arthritis
rs4239702	20	44749251	C	T	0.116534	0.011596	8.99912e-15	Rheumatoid arthritis
rs1893592	21	43855067	C	A	-0.10436	0.0139791	3.69999e-12	Rheumatoid arthritis
rs909685	22	39747671	A	T	0.113329	0.0179037	6.29941e-14	Rheumatoid arthritis
rs6679677	1	114303808	A	C	0.336472	0.0464854	4.54569e-13	Systemic lupus erythematosus
rs4661543	1	15229101	G	T	0.274437	0.0423755	9.3994e-11	Systemic lupus erythematosus
rs10912578	1	173251856	G	A	-0.24686	0.0309918	1.64778e-15	Systemic lupus erythematosus
rs17849501	1	183542323	T	C	0.81093	0.0498642	1.81384e-59	Systemic lupus erythematosus
rs6671847	1	161478810	A	G	0.198851	0.0289651	6.64049e-12	Systemic lupus erythematosus
rs4916215	1	173314540	T	C	0.223144	0.0339693	5.06641e-11	Systemic lupus erythematosus
rs12094036	1	183558174	C	T	-0.328504	0.0578595	1.36584e-08	Systemic lupus erythematosus
rs13019891	2	113829869	T	G	-0.562119	0.0290336	1.64702e-83	Systemic lupus erythematosus
rs2573219	2	233288667	C	A	0.587787	0.0429292	1.13318e-42	Systemic lupus erythematosus
rs10200680	2	223961877	T	C	-0.248461	0.0424835	4.96261e-09	Systemic lupus erythematosus
rs268124	2	65654364	T	C	0.18633	0.0323703	8.603e-09	Systemic lupus erythematosus
rs2459611	2	191939187	T	C	0.261365	0.045245	7.62009e-09	Systemic lupus erythematosus
rs4274624	2	191958656	T	C	-0.559616	0.0326791	9.73195e-66	Systemic lupus erythematosus
rs10048743	2	213890232	T	G	-0.231112	0.0412056	2.03803e-08	Systemic lupus erythematosus
rs34703115	2	40282854	C	T	-0.616186	0.104778	4.08056e-09	Systemic lupus erythematosus
rs1464446	3	146601295	T	G	-0.328504	0.0401497	2.79254e-16	Systemic lupus erythematosus
rs9852014	3	129084581	G	A	0.620577	0.0492727	2.25736e-36	Systemic lupus erythematosus
rs13136219	4	102743687	T	C	-0.174353	0.027787	3.50429e-10	Systemic lupus erythematosus
rs1078324	5	149202268	A	C	-0.71335	0.0781665	7.10559e-20	Systemic lupus erythematosus
rs4388254	5	133428601	T	C	0.378436	0.0603977	3.71048e-10	Systemic lupus erythematosus
rs2431697	5	159879978	C	T	-0.223144	0.0292964	2.60136e-14	Systemic lupus erythematosus
rs6889239	5	150457771	C	T	0.277632	0.03174	2.18978e-18	Systemic lupus erythematosus
rs389884	6	31940897	G	A	0.928219	0.0432319	2.92415e-102	Systemic lupus erythematosus
rs9274357	6	32632457	T	C	0.457425	0.0351961	1.28145e-38	Systemic lupus erythematosus
rs7768653	6	106574794	T	C	-0.207014	0.0296891	3.10814e-12	Systemic lupus erythematosus
rs12524498	6	31444187	T	G	-0.673345	0.120793	2.48416e-08	Systemic lupus erythematosus
rs58721818	6	138243739	T	C	0.65752	0.0755941	3.37676e-18	Systemic lupus erythematosus
rs150180633	6	31010047	T	C	0.928219	0.0689573	2.66073e-41	Systemic lupus erythematosus
rs28361029	6	31220203	A	G	-0.385662	0.0613604	3.27439e-10	Systemic lupus erythematosus
rs35000415	7	128585616	T	C	0.587787	0.041539	1.8608e-45	Systemic lupus erythematosus
rs2736332	8	11339965	C	G	0.277632	0.0320694	4.83393e-18	Systemic lupus erythematosus
rs7823055	8	55511676	T	G	-0.350657	0.0286208	1.64286e-34	Systemic lupus erythematosus
rs7899626	10	63825561	T	C	0.182322	0.0332532	4.18572e-08	Systemic lupus erythematosus
rs7097397	10	50025396	A	G	-0.18633	0.0287118	8.60399e-11	Systemic lupus erythematosus
rs58688157	11	625085	G	A	-0.223144	0.0335647	2.96825e-11	Systemic lupus erythematosus
rs353608	11	35101738	G	A	0.18633	0.0280198	2.93224e-11	Systemic lupus erythematosus
rs73050535	12	5012503	T	C	-0.71335	0.124134	9.10542e-09	Systemic lupus erythematosus
rs597808	12	111973358	G	A	-0.162519	0.0294736	3.50679e-08	Systemic lupus erythematosus
rs1143679	16	31276811	A	G	0.582216	0.0399866	5.0269e-48	Systemic lupus erythematosus
rs28834423	16	31351259	C	G	0.457425	0.0365295	5.65458e-36	Systemic lupus erythematosus
rs13332649	16	85966683	G	A	-0.314711	0.0375683	5.4275e-17	Systemic lupus erythematosus
rs143123127	17	38007190	A	G	0.470004	0.0840342	2.23172e-08	Systemic lupus erythematosus
rs35251378	19	10459969	A	G	-0.235722	0.0324266	3.60994e-13	Systemic lupus erythematosus
rs73068668	19	55763262	A	G	-0.314711	0.0574903	4.39623e-08	Systemic lupus erythematosus
rs3747093	22	21984379	A	G	0.262364	0.0345055	2.88138e-14	Systemic lupus erythematosus
rs7574865	2	191964633	T	G	0.413433	0.07391	2.234e-08	Sjögren's syndrome
rs9271573	6	32590501	A	C	0.828988	0.06788	2.75e-34	Sjögren's syndrome
rs3823536	7	128579666	A	G	0.433729	0.06644	6.597e-11	Sjögren's syndrome
rs7769979	6	32723572	G	A	0.564177	0.06795	9.863e-17	Sjögren's syndrome
rs3790566	1	67814440	T	C	0.152292	0.0243265	3.842e-10	Systemic sclerosis
rs2056626	1	167420425	G	T	-0.212204	0.0313572	1.312e-11	Systemic sclerosis
rs4853458	2	191959489	A	G	0.298325	0.0349073	1.272e-17	Systemic sclerosis
rs4076852	3	58375286	G	A	0.150917	0.023356	1.036e-10	Systemic sclerosis
rs9884090	3	119116150	A	G	-0.180683	0.0283656	1.893e-10	Systemic sclerosis
rs589446	3	159733527	T	G	-0.15187	0.0238605	1.954e-10	Systemic sclerosis
rs230534	4	103449041	T	C	0.140805	0.0241311	5.379e-09	Systemic sclerosis
rs2844665	6	31006855	T	C	-0.162166	0.0246813	5.018e-11	Systemic sclerosis
rs28421666	6	32592737	G	A	0.633609	0.0619319	1.444e-24	Systemic sclerosis
rs28371256	6	32658366	C	T	-0.536314	0.0395752	7.734e-42	Systemic sclerosis
rs3097650	6	33057440	T	C	0.196882	0.0263453	7.832e-14	Systemic sclerosis
rs633724	6	106734040	T	C	0.128217	0.0231538	3.066e-08	Systemic sclerosis
rs13246321	7	128701331	C	T	0.407463	0.0436776	1.07e-20	Systemic sclerosis
rs1478901	8	11347833	C	G	0.209531	0.0280297	7.701e-14	Systemic sclerosis
rs2651804	11	2348619	T	C	-0.202851	0.0320736	2.54e-10	Systemic sclerosis
rs11217020	11	118639353	A	G	-0.172688	0.0257729	2.079e-11	Systemic sclerosis
rs1378942	15	75077367	C	A	0.164582	0.0214825	1.842e-14	Systemic sclerosis
rs11117420	16	85971922	C	G	-0.216168	0.0274996	3.818e-15	Systemic sclerosis
rs1005714	17	73224639	G	C	-0.158996	0.028271	1.866e-08	Systemic sclerosis
rs883770	17	38063381	C	T	-0.118139	0.0201802	4.794e-09	Systemic sclerosis
rs2234167	1	2562891	A	G	0.0861777	0.0128645	2.1e-11	Autoimmune thyroid disease
rs301802	1	8437247	T	A	0.0620354	0.00905665	7.4e-12	Autoimmune thyroid disease
rs4320727	1	25025090	G	A	-0.058689	0.00933945	3.3e-10	Autoimmune thyroid disease
rs61776678	1	37911349	A	G	-0.058689	0.00916246	1.5e-10	Autoimmune thyroid disease
rs61778693	1	38186109	T	G	-0.058689	0.0104735	2.1e-08	Autoimmune thyroid disease
rs72922276	1	64963636	A	G	-0.0910194	0.0146048	4.6e-10	Autoimmune thyroid disease
rs10494077	1	107795723	A	G	0.0989399	0.0104301	2.4e-21	Autoimmune thyroid disease
rs2476601	1	113834946	A	G	0.365337	0.0135384	2.2e-160	Autoimmune thyroid disease
rs926103	1	156815190	T	C	0.0639133	0.00939004	1e-11	Autoimmune thyroid disease
rs1214598	1	167457187	A	G	0.0582689	0.00920959	2.5e-10	Autoimmune thyroid disease
rs12756886	1	200871339	C	T	0.079735	0.0134546	3.1e-09	Autoimmune thyroid disease
rs12117927	1	236465834	A	C	0.0620354	0.0092507	2e-11	Autoimmune thyroid disease
rs7090530	10	6068912	C	A	-0.098716	0.00928024	2e-26	Autoimmune thyroid disease
rs2387397	10	6348230	G	C	-0.080126	0.0111134	5.6e-13	Autoimmune thyroid disease
rs71508903	10	62020112	T	C	0.131028	0.0112473	2.3e-31	Autoimmune thyroid disease
rs10761620	10	62297443	A	G	0.0676586	0.00903801	7.1e-14	Autoimmune thyroid disease
rs683763	10	88047923	T	G	0.0544882	0.00958276	1.3e-08	Autoimmune thyroid disease
rs10748781	10	99523573	C	A	0.0620354	0.00906169	7.6e-12	Autoimmune thyroid disease
rs3850765	10	122380394	T	C	-0.0576291	0.00914163	2.9e-10	Autoimmune thyroid disease
rs10751648	11	307244	T	C	0.0535408	0.00920013	5.9e-09	Autoimmune thyroid disease
rs7936397	11	577534	A	G	-0.0565704	0.0102492	3.4e-08	Autoimmune thyroid disease
rs10742340	11	35296165	C	T	0.0788112	0.00924238	1.5e-17	Autoimmune thyroid disease
rs74637559	11	60987868	T	G	0.127513	0.0219916	6.7e-09	Autoimmune thyroid disease
rs11601860	11	64342950	T	A	-0.0544562	0.00924134	3.8e-09	Autoimmune thyroid disease
rs4409785	11	95578258	C	T	0.135405	0.0116945	5.3e-31	Autoimmune thyroid disease
rs7112573	11	117198307	C	T	-0.109815	0.0193561	1.4e-08	Autoimmune thyroid disease
rs73018933	11	128304886	A	G	0.0610951	0.0107447	1.3e-08	Autoimmune thyroid disease
rs11171739	12	56076841	C	T	0.0704585	0.00978213	5.9e-13	Autoimmune thyroid disease
rs76930710	12	68040679	C	T	-0.13582	0.0238292	1.2e-08	Autoimmune thyroid disease
rs12582330	12	103499163	G	T	0.0778865	0.0100209	7.7e-15	Autoimmune thyroid disease
rs3184504	12	111446804	T	C	0.206201	0.0090165	9.4e-116	Autoimmune thyroid disease
rs111618453	13	24201588	A	G	0.0980337	0.00997459	8.5e-23	Autoimmune thyroid disease
rs76428106	13	28029870	C	T	0.379121	0.0372365	2.4e-24	Autoimmune thyroid disease
rs9533118	13	42473124	G	A	-0.0704225	0.00909788	9.9e-15	Autoimmune thyroid disease
rs9300538	13	99352859	A	G	-0.0672087	0.0113091	2.8e-09	Autoimmune thyroid disease
rs3784099	14	68283210	A	G	-0.0661398	0.0100093	3.9e-11	Autoimmune thyroid disease
rs2114702	14	80938791	A	T	0.0525925	0.00964132	4.9e-08	Autoimmune thyroid disease
rs1257920	14	98224057	A	T	-0.058689	0.00893955	5.2e-11	Autoimmune thyroid disease
rs11624581	14	105721972	C	T	0.0544882	0.00976425	2.4e-08	Autoimmune thyroid disease
rs7173565	15	38558129	C	T	0.0880109	0.0102564	9.4e-18	Autoimmune thyroid disease
rs7184802	16	50322085	A	G	-0.0725707	0.011782	7.3e-10	Autoimmune thyroid disease
rs139397276	16	50666737	T	C	0.216723	0.0379248	1.1e-08	Autoimmune thyroid disease
rs150013688	16	67341210	A	C	0.126633	0.0211132	2e-09	Autoimmune thyroid disease
rs9929885	16	85968861	T	G	-0.05975	0.0108353	3.5e-08	Autoimmune thyroid disease
rs61759532	17	7337072	T	C	0.0843411	0.0105498	1.3e-15	Autoimmune thyroid disease
rs1088897	17	8973177	A	G	-0.065072	0.010746	1.4e-09	Autoimmune thyroid disease
rs12325861	17	42137394	C	T	0.0834216	0.0118068	1.6e-12	Autoimmune thyroid disease
rs11657388	17	47743341	G	C	0.0852598	0.0107869	2.7e-15	Autoimmune thyroid disease
rs6505765	18	12782850	G	C	0.0629748	0.00938031	1.9e-11	Autoimmune thyroid disease
rs607404	18	26018196	T	A	-0.0618754	0.0101279	1e-09	Autoimmune thyroid disease
rs1790963	18	69851968	C	A	0.0610951	0.00906654	1.6e-11	Autoimmune thyroid disease
rs59725651	18	79424667	G	A	0.0544882	0.00958276	1.3e-08	Autoimmune thyroid disease
rs10424978	19	4837545	C	A	0.08158	0.00924477	1.1e-18	Autoimmune thyroid disease
rs144309607	19	10381598	T	C	-0.142716	0.0222051	1.3e-10	Autoimmune thyroid disease
rs12973608	19	18287220	A	C	-0.0790432	0.00942745	5.1e-17	Autoimmune thyroid disease
rs12980063	19	49693735	G	A	-0.0629398	0.00918607	7.3e-12	Autoimmune thyroid disease
rs11675342	2	1403856	T	C	0.0861777	0.00903134	1.4e-21	Autoimmune thyroid disease
rs71387227	2	8321247	T	C	-0.05975	0.0101683	4.2e-09	Autoimmune thyroid disease
rs1534430	2	12504610	T	C	-0.0855579	0.00928419	3.1e-20	Autoimmune thyroid disease
rs13430684	2	55642709	G	A	0.109751	0.0185517	3.3e-09	Autoimmune thyroid disease
rs5865	2	97756543	C	T	0.0525925	0.00944813	2.6e-08	Autoimmune thyroid disease
rs6756502	2	159698072	G	T	-0.0576291	0.00899699	1.5e-10	Autoimmune thyroid disease
rs11884495	2	161203458	A	T	-0.0576291	0.00901085	1.6e-10	Autoimmune thyroid disease
rs2111485	2	162254026	A	G	-0.0725707	0.00920615	3.2e-15	Autoimmune thyroid disease
rs7574865	2	191099907	T	G	0.138021	0.0105551	4.5e-39	Autoimmune thyroid disease
rs3087243	2	203874196	A	G	-0.176737	0.0090977	4.6e-84	Autoimmune thyroid disease
rs1811711	2	227805760	G	C	0.0629748	0.0112546	2.2e-08	Autoimmune thyroid disease
rs7596240	2	241504758	G	A	0.0592119	0.0100484	3.8e-09	Autoimmune thyroid disease
rs2745803	20	17879062	G	A	-0.080126	0.0113404	1.6e-12	Autoimmune thyroid disease
rs2823272	21	15426267	A	T	-0.0640053	0.00976972	5.7e-11	Autoimmune thyroid disease
rs5763793	22	30130643	T	G	-0.0608121	0.00939227	9.5e-11	Autoimmune thyroid disease
rs229540	22	37195250	G	T	0.105261	0.0090705	3.9e-31	Autoimmune thyroid disease
rs767593	22	41383967	T	G	-0.0661398	0.0110273	2e-09	Autoimmune thyroid disease
rs7652330	3	4965215	G	T	0.0778865	0.0129081	1.6e-09	Autoimmune thyroid disease
rs9878908	3	12260963	C	T	0.0751075	0.0110323	9.9e-12	Autoimmune thyroid disease
rs11720041	3	39278509	T	C	0.0760347	0.0117491	9.7e-11	Autoimmune thyroid disease
rs35677470	3	58197909	A	G	0.0925792	0.0160994	8.9e-09	Autoimmune thyroid disease
rs62261536	3	105781556	C	A	-0.071496	0.0131067	4.9e-08	Autoimmune thyroid disease
rs1921445	3	106229671	G	A	0.0925792	0.0104912	1.1e-18	Autoimmune thyroid disease
rs2603139	3	108511143	C	T	0.0582689	0.0104803	2.7e-08	Autoimmune thyroid disease
rs11714843	3	119502217	A	T	0.076961	0.0115326	2.5e-11	Autoimmune thyroid disease
rs2681417	3	122106350	G	A	0.0944007	0.0170869	3.3e-08	Autoimmune thyroid disease
rs185857314	3	169771315	A	G	0.0573251	0.0104565	4.2e-08	Autoimmune thyroid disease
rs9815073	3	188397894	A	C	-0.134675	0.0099347	7.3e-42	Autoimmune thyroid disease
rs4687368	3	192914021	C	T	0.0497421	0.00910008	4.6e-08	Autoimmune thyroid disease
rs4293777	4	10715315	C	G	0.0806579	0.00896404	2.3e-19	Autoimmune thyroid disease
rs7441808	4	26088753	G	A	0.0760347	0.00982129	9.8e-15	Autoimmune thyroid disease
rs9683415	4	40290296	A	G	0.0601539	0.00959977	3.7e-10	Autoimmune thyroid disease
rs113473633	4	102527974	G	A	-0.187535	0.0310264	1.5e-09	Autoimmune thyroid disease
rs6833591	4	122625127	G	A	-0.0555127	0.00953429	5.8e-09	Autoimmune thyroid disease
rs6535628	4	148712886	G	A	-0.127833	0.0112501	6.4e-30	Autoimmune thyroid disease
rs13137589	4	186086720	G	A	-0.0672087	0.00945887	1.2e-12	Autoimmune thyroid disease
rs7705526	5	1285859	A	C	-0.0565704	0.00967482	5e-09	Autoimmune thyroid disease
rs12697352	5	35837132	A	G	-0.0629398	0.00952504	3.9e-11	Autoimmune thyroid disease
rs10036386	5	77247778	T	C	0.064851	0.00928766	2.9e-12	Autoimmune thyroid disease
rs10043691	5	103286094	T	C	-0.065072	0.0118214	3.7e-08	Autoimmune thyroid disease
rs114378220	5	111230662	T	C	0.115113	0.0172788	2.7e-11	Autoimmune thyroid disease
rs244688	5	134087804	T	C	0.0998453	0.0134412	1.1e-13	Autoimmune thyroid disease
rs31212	5	157170796	C	T	0.0732505	0.012593	6e-09	Autoimmune thyroid disease
rs1050976	6	408079	T	C	0.0685928	0.00899945	2.5e-14	Autoimmune thyroid disease
rs9260500	6	29952936	T	C	0.0610951	0.00906654	1.6e-11	Autoimmune thyroid disease
rs9261408	6	30106972	T	C	-0.131248	0.0134655	1.9e-22	Autoimmune thyroid disease
rs9357119	6	31261970	T	G	-0.187535	0.0100889	4e-77	Autoimmune thyroid disease
rs9272426	6	32637412	G	A	0.273076	0.0091295	1.4e-196	Autoimmune thyroid disease
rs281864337	6	32661245	T	C	-0.157824	0.010529	8.6e-51	Autoimmune thyroid disease
rs3129204	6	33158196	A	G	-0.108699	0.0121872	4.7e-19	Autoimmune thyroid disease
rs6457834	6	35568418	C	A	-0.0704225	0.00978024	6e-13	Autoimmune thyroid disease
rs654537	6	90280331	G	A	-0.126698	0.00933716	6.1e-42	Autoimmune thyroid disease
rs7758816	6	111777693	C	T	-0.0555127	0.00903097	7.9e-10	Autoimmune thyroid disease
rs2026938	6	135122871	A	G	0.0592119	0.0104368	1.4e-08	Autoimmune thyroid disease
rs9494389	6	135794369	C	T	0.0667236	0.00979231	9.5e-12	Autoimmune thyroid disease
rs6914622	6	148193165	T	G	0.0834216	0.00953767	2.2e-18	Autoimmune thyroid disease
rs1079418	6	165633546	G	A	-0.058689	0.0099446	3.6e-09	Autoimmune thyroid disease
rs2757041	6	166957044	G	C	-0.12443	0.00972324	1.7e-37	Autoimmune thyroid disease
rs10262715	7	4737530	A	G	0.0516432	0.00920228	2e-08	Autoimmune thyroid disease
rs916964	7	26106443	G	C	-0.0608121	0.0111174	4.5e-08	Autoimmune thyroid disease
rs16879645	7	37360866	C	T	0.0971267	0.0144136	1.6e-11	Autoimmune thyroid disease
rs534043	7	100715101	A	G	-0.0899247	0.0143962	4.2e-10	Autoimmune thyroid disease
rs2921071	8	8450534	C	A	-0.0855579	0.00902341	2.5e-21	Autoimmune thyroid disease
rs12114596	8	60605840	T	C	0.0582689	0.00936457	4.9e-10	Autoimmune thyroid disease
rs1032129	8	118939661	C	A	-0.0544562	0.00941518	7.3e-09	Autoimmune thyroid disease
rs2445610	8	127184843	G	A	-0.0747235	0.00934676	1.3e-15	Autoimmune thyroid disease
rs2687825	8	132912873	A	G	0.0629748	0.00915378	6e-12	Autoimmune thyroid disease
rs7005834	8	133201961	T	C	-0.0672087	0.0097365	5.1e-12	Autoimmune thyroid disease
rs911760	9	5438435	A	C	0.076961	0.0112922	9.4e-12	Autoimmune thyroid disease
rs2123340	9	21589042	G	A	0.0704585	0.00937881	5.8e-14	Autoimmune thyroid disease
rs925489	9	97784318	C	T	-0.216913	0.00974334	8.5e-110	Autoimmune thyroid disease
rs60160146	9	107875268	T	C	-0.0672087	0.0119939	2.1e-08	Autoimmune thyroid disease
rs12552211	9	124331274	C	A	0.0592119	0.00987225	2e-09	Autoimmune thyroid disease
rs2476601	1	113834946	G	A	-0.363828	0.043575	6.85804e-17	Autoimmune hyperthyroidism
rs11571297	2	203880280	C	T	-0.283522	0.0345898	2.47059e-16	Autoimmune hyperthyroidism
rs2647004	6	32691832	C	T	0.798398	0.0444206	3.13762e-72	Autoimmune hyperthyroidism
rs2281389	6	33092019	G	A	-0.258822	0.0469276	3.48097e-08	Autoimmune hyperthyroidism
rs72891915	6	33508423	A	G	0.64032	0.069909	5.22156e-20	Autoimmune hyperthyroidism
rs73744913	6	33908222	T	C	0.42375	0.0543047	6.03532e-15	Autoimmune hyperthyroidism
rs179252	14	80969641	G	T	-0.294596	0.032997	4.3391e-19	Autoimmune hyperthyroidism
rs11150188	16	79673401	G	A	0.195269	0.0351367	2.7381e-08	Autoimmune hyperthyroidism
rs6074022	20	46111557	T	C	0.212511	0.0383441	2.98683e-08	Autoimmune hyperthyroidism
rs80054410	21	42415901	C	T	0.204922	0.0356854	9.33168e-09	Autoimmune hyperthyroidism
rs2476601	1	113834946	G	A	-0.269547	0.0349572	1.25055e-14	Graves' disease
rs11571297	2	203880280	C	T	-0.252551	0.0279024	1.41384e-19	Graves' disease
rs60946162	3	188415548	T	C	-0.161299	0.0273657	3.7653e-09	Graves' disease
rs1794277	6	32700886	A	G	0.727703	0.0355216	2.85693e-93	Graves' disease
rs2281389	6	33092019	G	A	-0.228537	0.0378588	1.57438e-09	Graves' disease
rs72891915	6	33508423	A	G	0.483922	0.0585576	1.40832e-16	Graves' disease
rs12199670	6	33906223	C	G	0.318102	0.0449389	1.4568e-12	Graves' disease
rs61734579	6	35317942	C	A	-0.532864	0.0820605	8.38301e-11	Graves' disease
rs145008938	7	5285792	T	A	-0.541837	0.0908629	2.47298e-09	Graves' disease
rs11038350	11	45200412	G	C	0.199731	0.0280899	1.15691e-12	Graves' disease
rs2160215	14	80995128	C	T	0.320977	0.0277957	7.57879e-31	Graves' disease
rs56738967	16	79706644	C	G	0.20663	0.0281851	2.28139e-13	Graves' disease
rs1569723	20	46113425	A	C	0.182338	0.0307714	3.11236e-09	Graves' disease
rs12482947	21	42431928	C	T	0.173963	0.0272444	1.71092e-10	Graves' disease
rs1985790	22	22712936	A	G	-0.197121	0.027513	7.7983e-13	Graves' disease
rs735000	1	2581666	T	C	0.0765716	0.0119025	1.24914e-10	Autoimmune hypothyroidism
rs4912068	1	19310500	G	C	-0.0810188	0.0141167	9.51218e-09	Autoimmune hypothyroidism
rs12407089	1	19441320	C	G	0.0923609	0.00836234	2.32113e-28	Autoimmune hypothyroidism
rs56983610	1	19512250	A	C	-0.104236	0.0118418	1.34029e-18	Autoimmune hypothyroidism
rs28391281	1	37943302	C	T	-0.0503426	0.00783427	1.31054e-10	Autoimmune hypothyroidism
rs2235544	1	53909897	A	C	-0.0554078	0.0078663	1.87197e-12	Autoimmune hypothyroidism
rs914960	1	64829020	A	T	-0.0629918	0.0110739	1.28304e-08	Autoimmune hypothyroidism
rs71641308	1	77621033	T	C	0.0745947	0.0131656	1.46255e-08	Autoimmune hypothyroidism
rs10494077	1	107795723	A	G	0.109462	0.00941244	2.91944e-31	Autoimmune hypothyroidism
rs2476601	1	113834946	G	A	-0.308807	0.0105656	8.6896e-188	Autoimmune hypothyroidism
rs10858026	1	114016756	G	T	0.06992	0.0100674	3.7792e-12	Autoimmune hypothyroidism
rs116776245	1	114125887	A	G	0.0872938	0.0139113	3.49583e-10	Autoimmune hypothyroidism
rs12756019	1	156830120	A	G	-0.0576319	0.00801665	6.52529e-13	Autoimmune hypothyroidism
rs322901	1	199120346	G	C	-0.0445694	0.00789034	1.61752e-08	Autoimmune hypothyroidism
rs2629649	1	206995845	G	T	0.0507258	0.00838789	1.47106e-09	Autoimmune hypothyroidism
rs11694732	2	1404578	C	G	0.110147	0.0078854	2.42829e-44	Autoimmune hypothyroidism
rs1534424	2	12500771	C	A	-0.0563343	0.00800768	1.99205e-12	Autoimmune hypothyroidism
rs11897732	2	43314247	A	G	0.0463268	0.00797538	6.29492e-09	Autoimmune hypothyroidism
rs61201527	2	62235988	C	A	0.0641356	0.011765	4.99724e-08	Autoimmune hypothyroidism
rs35717611	2	64740919	T	C	0.0538069	0.00808853	2.88669e-11	Autoimmune hypothyroidism
rs78783493	2	97003208	T	C	-0.054713	0.00940616	6.00136e-09	Autoimmune hypothyroidism
rs1990760	2	162267541	T	C	0.0638177	0.00795928	1.07473e-15	Autoimmune hypothyroidism
rs713427	2	190251121	C	T	0.0574138	0.00936868	8.88403e-10	Autoimmune hypothyroidism
rs4853459	2	191097370	C	T	-0.123481	0.00915986	2.03376e-41	Autoimmune hypothyroidism
rs11571297	2	203880280	C	T	-0.124562	0.00813351	6.10239e-53	Autoimmune hypothyroidism
rs10166287	2	203952558	G	T	-0.0919743	0.0131208	2.38616e-12	Autoimmune hypothyroidism
rs1441172	2	213172979	T	C	-0.0525649	0.00852681	7.06318e-10	Autoimmune hypothyroidism
rs6724363	2	216761868	T	G	0.089522	0.00810683	2.37575e-28	Autoimmune hypothyroidism
rs794999	3	12187515	G	A	-0.0679624	0.00925834	2.1252e-13	Autoimmune hypothyroidism
rs76032549	3	106241146	T	C	0.0639475	0.010333	6.06639e-10	Autoimmune hypothyroidism
rs111352680	3	108824113	A	G	-0.0550579	0.00844707	7.12525e-11	Autoimmune hypothyroidism
rs141686764	3	163958967	G	A	-0.164372	0.0297604	3.32966e-08	Autoimmune hypothyroidism
rs2049218	3	188405190	T	C	-0.102774	0.00807538	4.19469e-37	Autoimmune hypothyroidism
rs6831973	4	10707742	C	T	0.0558804	0.00788404	1.3627e-12	Autoimmune hypothyroidism
rs6448432	4	26097188	A	G	0.0660575	0.00864199	2.10911e-14	Autoimmune hypothyroidism
rs56159866	4	40335927	T	C	-0.0591346	0.0093534	2.57763e-10	Autoimmune hypothyroidism
rs11935941	4	148731326	C	A	-0.141463	0.0123947	3.59253e-30	Autoimmune hypothyroidism
rs13137589	4	186086720	G	A	-0.0631943	0.00818682	1.1722e-14	Autoimmune hypothyroidism
rs12697352	5	35837132	A	G	-0.0499358	0.00803913	5.24469e-10	Autoimmune hypothyroidism
rs2972343	5	77179060	G	A	-0.0882555	0.0129562	9.63829e-12	Autoimmune hypothyroidism
rs2046045	5	77239986	G	T	0.127336	0.00789864	1.80842e-58	Autoimmune hypothyroidism
rs7444908	5	77533598	G	A	-0.06392	0.00820707	6.78578e-15	Autoimmune hypothyroidism
rs4704447	5	77879402	G	A	-0.0460311	0.00793057	6.46487e-09	Autoimmune hypothyroidism
rs568999	5	103265657	C	G	-0.0533804	0.00844386	2.58535e-10	Autoimmune hypothyroidism
rs244687	5	134087925	G	A	-0.0741115	0.00893353	1.07771e-16	Autoimmune hypothyroidism
rs7701443	5	143413085	G	A	-0.046864	0.00813299	8.30195e-09	Autoimmune hypothyroidism
rs9378805	6	417727	C	A	0.0454094	0.00783841	6.90621e-09	Autoimmune hypothyroidism
rs17189980	6	31018263	C	T	0.159744	0.0260552	8.73313e-10	Autoimmune hypothyroidism
rs12175489	6	31409810	A	G	-0.151299	0.0110242	7.25772e-43	Autoimmune hypothyroidism
rs1131896	6	31411338	A	G	-0.100287	0.00959097	1.36899e-25	Autoimmune hypothyroidism
rs9271365	6	32619017	G	T	0.229767	0.00803286	6.09537e-180	Autoimmune hypothyroidism
rs3130186	6	33088430	T	C	-0.129028	0.00993613	1.47469e-38	Autoimmune hypothyroidism
rs210192	6	33513427	G	A	0.0728538	0.00948093	1.53922e-14	Autoimmune hypothyroidism
rs1317983	6	43838598	C	T	0.102264	0.00850572	2.69277e-33	Autoimmune hypothyroidism
rs66760320	6	43938518	T	C	-0.0637918	0.00980279	7.64012e-11	Autoimmune hypothyroidism
rs7754251	6	90279406	C	G	0.0814232	0.00783265	2.60315e-25	Autoimmune hypothyroidism
rs12206423	6	109032013	T	C	0.0614412	0.0108764	1.61328e-08	Autoimmune hypothyroidism
rs11969311	6	142875381	C	A	-0.0569107	0.00903279	2.96784e-10	Autoimmune hypothyroidism
rs9497965	6	148200156	T	C	0.0655856	0.0082763	2.29034e-15	Autoimmune hypothyroidism
rs1079418	6	165633546	G	A	-0.0823469	0.00895542	3.74283e-20	Autoimmune hypothyroidism
rs2345568	6	166968316	G	A	-0.0651412	0.00811633	1.00763e-15	Autoimmune hypothyroidism
rs10259879	7	2894752	G	A	0.06374	0.00928469	6.64661e-12	Autoimmune hypothyroidism
rs12540388	7	26866112	T	A	-0.0657312	0.0101757	1.04981e-10	Autoimmune hypothyroidism
rs3778752	7	128939993	T	G	0.0452516	0.0078739	9.08197e-09	Autoimmune hypothyroidism
rs2976908	8	8488264	G	T	-0.0605273	0.00789139	1.71949e-14	Autoimmune hypothyroidism
rs78953577	8	32572321	T	G	-0.0613847	0.00911757	1.66686e-11	Autoimmune hypothyroidism
rs6471875	8	60386969	A	C	0.0489914	0.0079709	7.93232e-10	Autoimmune hypothyroidism
rs3103991	8	118873852	G	A	0.0558276	0.0090733	7.60536e-10	Autoimmune hypothyroidism
rs2124594	8	127183014	C	T	-0.0593882	0.00846101	2.23409e-12	Autoimmune hypothyroidism
rs2739043	8	132781533	G	A	-0.0551584	0.00809602	9.55652e-12	Autoimmune hypothyroidism
rs2702968	8	133056124	T	A	0.0482097	0.00790508	1.07019e-09	Autoimmune hypothyroidism
rs938726	8	140600965	C	A	-0.0676073	0.00876677	1.24079e-14	Autoimmune hypothyroidism
rs10814915	9	4290544	C	T	-0.0708255	0.00782937	1.48115e-19	Autoimmune hypothyroidism
rs10118880	9	21559962	A	G	-0.0599654	0.00871311	5.89386e-12	Autoimmune hypothyroidism
rs72751538	9	97577831	T	G	0.0947907	0.015558	1.11007e-09	Autoimmune hypothyroidism
rs10818050	9	97776641	G	A	0.24571	0.00836262	9.33254e-190	Autoimmune hypothyroidism
rs7043516	9	97855151	C	A	-0.106566	0.0107159	2.66134e-23	Autoimmune hypothyroidism
rs774121	9	98143706	C	T	-0.0711606	0.00897138	2.15725e-15	Autoimmune hypothyroidism
rs10817674	9	114760300	A	C	0.0491956	0.00796987	6.71321e-10	Autoimmune hypothyroidism
rs10116520	9	124267351	G	A	0.0922204	0.00796132	4.99344e-31	Autoimmune hypothyroidism
rs72616654	9	124453493	G	C	0.051378	0.00788836	7.35868e-11	Autoimmune hypothyroidism
rs79051898	10	6003414	T	C	-0.067706	0.0121605	2.58113e-08	Autoimmune hypothyroidism
rs706779	10	6056861	C	T	-0.067476	0.00810423	8.35988e-17	Autoimmune hypothyroidism
rs17389938	10	8528102	C	G	0.0665321	0.0110281	1.60964e-09	Autoimmune hypothyroidism
rs7902146	10	62041271	T	C	-0.0731997	0.0089842	3.71193e-16	Autoimmune hypothyroidism
rs10748781	10	99523573	A	C	-0.0784328	0.0082063	1.20476e-21	Autoimmune hypothyroidism
rs9292	11	10506936	G	A	-0.124311	0.0219269	1.43361e-08	Autoimmune hypothyroidism
rs8193	11	35229771	T	C	0.058247	0.00818416	1.10255e-12	Autoimmune hypothyroidism
rs7127620	11	86360905	G	A	-0.0514586	0.00820742	3.61601e-10	Autoimmune hypothyroidism
rs13447704	11	94445190	C	T	-0.141098	0.0248049	1.28289e-08	Autoimmune hypothyroidism
rs4409785	11	95578258	C	T	0.0884395	0.010381	1.60435e-17	Autoimmune hypothyroidism
rs76169968	11	117212250	A	G	-0.086105	0.013355	1.13771e-10	Autoimmune hypothyroidism
rs61916675	12	642348	G	A	0.0543359	0.00839048	9.4254e-11	Autoimmune hypothyroidism
rs11830037	12	47763588	A	C	0.0996828	0.0136049	2.35396e-13	Autoimmune hypothyroidism
rs61938962	12	56052982	T	C	0.0805646	0.0083324	4.08978e-22	Autoimmune hypothyroidism
rs1319091	12	103490985	A	C	-0.0559107	0.00969016	7.93451e-09	Autoimmune hypothyroidism
rs3184504	12	111446804	C	T	-0.156961	0.00791641	1.73181e-87	Autoimmune hypothyroidism
rs17364832	13	24212777	G	T	0.0788068	0.00854317	2.84774e-20	Autoimmune hypothyroidism
rs79490353	13	28048911	C	T	0.200239	0.0305624	5.68329e-11	Autoimmune hypothyroidism
rs17447487	13	40921109	T	C	-0.103313	0.0182239	1.43562e-08	Autoimmune hypothyroidism
rs1239704	13	50578475	A	G	-0.0513046	0.00845726	1.30861e-09	Autoimmune hypothyroidism
rs28396553	14	36204186	T	C	-0.0460976	0.00822089	2.05423e-08	Autoimmune hypothyroidism
rs116909374	14	36269155	T	C	-0.212521	0.0239684	7.53182e-19	Autoimmune hypothyroidism
rs1885013	14	68287978	A	G	0.0504811	0.00852693	3.21566e-09	Autoimmune hypothyroidism
rs12897126	14	81006112	A	T	-0.102215	0.0121998	5.36537e-17	Autoimmune hypothyroidism
rs71430783	14	93092108	T	G	0.0929704	0.0100599	2.42549e-20	Autoimmune hypothyroidism
rs8006310	14	104752139	G	A	-0.0542998	0.00783208	4.12003e-12	Autoimmune hypothyroidism
rs7144089	14	105701324	C	G	-0.0473475	0.00823749	9.04128e-09	Autoimmune hypothyroidism
rs72729322	15	38632994	T	C	0.0574537	0.0095589	1.84961e-09	Autoimmune hypothyroidism
rs12923006	16	3978865	A	G	0.072125	0.0100994	9.23209e-13	Autoimmune hypothyroidism
rs30233	16	14306452	A	G	-0.0540285	0.00794838	1.06512e-11	Autoimmune hypothyroidism
rs144651842	16	27344903	A	G	0.114059	0.0145133	3.87436e-15	Autoimmune hypothyroidism
rs151234	16	28494339	C	G	0.0851282	0.0117738	4.81948e-13	Autoimmune hypothyroidism
rs72796365	16	50727755	T	C	0.141199	0.0239386	3.6713e-09	Autoimmune hypothyroidism
rs200293726	16	79720543	T	A	-0.0840011	0.00861781	1.89322e-22	Autoimmune hypothyroidism
rs61759532	17	7337072	T	C	0.0778455	0.00992449	4.3722e-15	Autoimmune hypothyroidism
rs11079035	17	42136994	A	G	0.0756235	0.00963489	4.19662e-15	Autoimmune hypothyroidism
rs1808192	17	47717340	G	A	-0.0459939	0.00797357	8.00774e-09	Autoimmune hypothyroidism
rs10514934	17	47734758	C	T	-0.0823176	0.0110994	1.20337e-13	Autoimmune hypothyroidism
rs56011703	17	75761755	T	C	0.0840995	0.0141718	2.95114e-09	Autoimmune hypothyroidism
rs12967678	18	12805389	A	G	0.0744285	0.0120168	5.87584e-10	Autoimmune hypothyroidism
rs1788232	18	69860373	G	A	-0.0460428	0.00784427	4.36828e-09	Autoimmune hypothyroidism
rs57652885	18	79422544	T	C	-0.107083	0.0178911	2.15993e-09	Autoimmune hypothyroidism
rs10416358	19	7237673	G	A	0.0792971	0.00857547	2.3094e-20	Autoimmune hypothyroidism
rs11086103	19	18291307	A	G	0.0504636	0.00797339	2.46752e-10	Autoimmune hypothyroidism
rs4606850	19	55228237	T	C	0.0649986	0.0104585	5.1357e-10	Autoimmune hypothyroidism
rs1203940	20	22615005	C	T	0.102604	0.00979587	1.13423e-25	Autoimmune hypothyroidism
rs9981704	21	42411846	T	C	0.0561317	0.0101429	3.12802e-08	Autoimmune hypothyroidism
rs41177	22	30042458	A	G	-0.048636	0.00799532	1.1791e-09	Autoimmune hypothyroidism
rs229528	22	37185637	T	C	0.0721977	0.00796744	1.28558e-19	Autoimmune hypothyroidism
rs3946137	22	38592110	G	A	0.0460636	0.00818831	1.8494e-08	Autoimmune hypothyroidism
rs7523442	1	20165971	T	C	0.124537	0.00990061	2.76439e-36	Inflammatory bowel disease
rs34856868	1	92554283	A	G	-0.195275	0.0340546	9.79873e-09	Inflammatory bowel disease
rs2488397	1	197701279	C	G	0.09881	0.0121644	4.55302e-16	Inflammatory bowel disease
rs72634258	1	8150638	C	T	-0.126877	0.0139965	1.24652e-19	Inflammatory bowel disease
rs2974935	1	155181843	T	G	0.0687256	0.0100715	8.86748e-12	Inflammatory bowel disease
rs12411259	1	172866210	A	G	0.0669054	0.0115117	6.17504e-09	Inflammatory bowel disease
rs35730213	1	200874229	C	G	-0.159624	0.0113656	8.33489e-45	Inflammatory bowel disease
rs3024493	1	206943968	A	C	0.196922	0.0131753	1.64778e-50	Inflammatory bowel disease
rs12103	1	1247494	C	T	-0.0867354	0.0130755	3.2802e-11	Inflammatory bowel disease
rs7547569	1	67731368	C	T	-0.6472	0.0232516	1.65196e-170	Inflammatory bowel disease
rs2297559	1	160854526	A	G	0.0741659	0.0110454	1.88495e-11	Inflammatory bowel disease
rs6588248	1	67652984	G	T	0.0819867	0.0099185	1.38484e-16	Inflammatory bowel disease
rs10800309	1	161472158	G	A	-0.132111	0.010405	6.1546e-37	Inflammatory bowel disease
rs13407913	2	25097644	G	A	0.0917072	0.00988181	1.6885e-20	Inflammatory bowel disease
rs78487399	2	43809347	C	G	-0.132093	0.0163913	7.71081e-16	Inflammatory bowel disease
rs1517352	2	191931464	C	A	0.0778816	0.0102944	3.86545e-14	Inflammatory bowel disease
rs6708373	2	234172846	G	A	0.134178	0.0099341	1.42561e-41	Inflammatory bowel disease
rs7608910	2	61204856	G	A	0.126444	0.0100484	2.59956e-36	Inflammatory bowel disease
rs11691685	2	145481827	G	A	-0.122467	0.0187977	7.26942e-11	Inflammatory bowel disease
rs6745185	2	241586960	G	T	0.0698267	0.0115253	1.37322e-09	Inflammatory bowel disease
rs780094	2	27741237	C	T	-0.0783055	0.00996426	3.88329e-15	Inflammatory bowel disease
rs1420098	2	102984279	C	T	-0.0952951	0.0102776	1.82516e-20	Inflammatory bowel disease
rs72924296	2	199543967	G	A	-0.0638392	0.0112629	1.44391e-08	Inflammatory bowel disease
rs6740462	2	65667272	A	C	0.0799597	0.0116057	5.59114e-12	Inflammatory bowel disease
rs1990760	2	163124051	T	C	-0.0671151	0.0107006	3.56246e-10	Inflammatory bowel disease
rs11677953	2	219121663	A	G	0.0790564	0.0100145	2.92213e-15	Inflammatory bowel disease
rs35256947	2	231161026	C	T	0.0821647	0.0113176	3.87347e-13	Inflammatory bowel disease
rs9836291	3	49697459	A	G	0.160867	0.0105244	9.61391e-53	Inflammatory bowel disease
rs11713774	3	18765978	C	T	0.0942858	0.0142704	3.91922e-11	Inflammatory bowel disease
rs4692386	4	26132361	C	T	0.0579752	0.0101746	1.21194e-08	Inflammatory bowel disease
rs7657746	4	123161619	G	A	-0.0868542	0.0118004	1.83485e-13	Inflammatory bowel disease
rs13107612	4	102739980	T	C	0.0732561	0.0108741	1.61994e-11	Inflammatory bowel disease
rs974801	4	106071064	G	A	-0.0727718	0.0101382	7.07457e-13	Inflammatory bowel disease
rs3776414	5	10689562	G	T	0.0773716	0.0101613	2.65033e-14	Inflammatory bowel disease
rs7711427	5	40414886	C	A	0.174764	0.0101797	4.62914e-66	Inflammatory bowel disease
rs4703855	5	71693899	T	C	-0.0710611	0.0109034	7.15649e-11	Inflammatory bowel disease
rs36048684	5	158822929	A	T	-0.0941465	0.0159649	3.69939e-09	Inflammatory bowel disease
rs4976646	5	176788570	C	T	0.0730113	0.0104794	3.23445e-12	Inflammatory bowel disease
rs79980175	5	40521892	C	A	-0.0953162	0.0148313	1.30404e-10	Inflammatory bowel disease
rs34804116	5	72539850	A	C	-0.0574631	0.0104322	3.62402e-08	Inflammatory bowel disease
rs181826	5	141526057	A	C	0.0820444	0.0104471	4.05229e-15	Inflammatory bowel disease
rs1363907	5	96252803	A	G	0.0815026	0.0104086	4.86519e-15	Inflammatory bowel disease
rs272882	5	131669161	T	G	0.166117	0.0108875	1.46656e-52	Inflammatory bowel disease
rs71593329	5	158620079	G	T	-0.0978042	0.0126731	1.18659e-14	Inflammatory bowel disease
rs56167332	5	158827769	A	C	0.155855	0.0104967	7.16638e-50	Inflammatory bowel disease
rs6456426	6	21438889	A	C	-0.0643405	0.0099028	8.18276e-11	Inflammatory bowel disease
rs9264942	6	31274380	C	T	0.094692	0.0107773	1.54703e-18	Inflammatory bowel disease
rs9273363	6	32626272	A	C	-0.193129	0.0120075	3.30217e-58	Inflammatory bowel disease
rs1847472	6	90973159	A	C	-0.0672805	0.0108961	6.62857e-10	Inflammatory bowel disease
rs11758694	6	111948621	A	T	0.107782	0.0160257	1.74864e-11	Inflammatory bowel disease
rs13204742	6	128245765	T	G	0.0916208	0.0147604	5.39312e-10	Inflammatory bowel disease
rs1267499	6	14715882	C	T	0.0821443	0.0125131	5.21555e-11	Inflammatory bowel disease
rs769177	6	31547611	T	C	0.260903	0.0285603	6.5283e-20	Inflammatory bowel disease
rs6933404	6	137959235	C	T	0.0957518	0.0122643	5.83848e-15	Inflammatory bowel disease
rs62434177	6	138087506	A	G	-0.179105	0.031375	1.13951e-08	Inflammatory bowel disease
rs9457247	6	167392174	T	C	0.089151	0.0102086	2.48085e-18	Inflammatory bowel disease
rs7773324	6	382559	A	G	0.061818	0.0106192	5.83687e-09	Inflammatory bowel disease
rs2328546	6	20657345	C	T	0.0940162	0.0126938	1.29718e-13	Inflammatory bowel disease
rs11152949	6	106449085	G	A	0.105057	0.0106717	7.2477e-23	Inflammatory bowel disease
rs3801835	7	26852053	T	C	0.064107	0.0106005	1.47058e-09	Inflammatory bowel disease
rs11768997	7	50533716	T	G	0.155265	0.0180166	6.81868e-18	Inflammatory bowel disease
rs6466198	7	107480126	T	A	0.0841312	0.0102451	2.17771e-16	Inflammatory bowel disease
rs2538470	7	148220448	G	A	-0.0675599	0.0101646	2.99916e-11	Inflammatory bowel disease
rs1182188	7	2869985	C	T	-0.0659028	0.0108086	1.07912e-09	Inflammatory bowel disease
rs12718244	7	50175654	A	G	0.0761709	0.0100437	3.35274e-14	Inflammatory bowel disease
rs2395022	7	98750379	C	A	-0.181635	0.0233963	8.26799e-15	Inflammatory bowel disease
rs7011507	8	49129242	A	G	-0.0846011	0.0150825	2.03222e-08	Inflammatory bowel disease
rs7015630	8	90875918	C	T	-0.0627799	0.0113167	2.89694e-08	Inflammatory bowel disease
rs10956252	8	126536137	G	C	0.0834795	0.0101714	2.26204e-16	Inflammatory bowel disease
rs6651252	8	129567181	C	T	-0.0908484	0.014833	9.08239e-10	Inflammatory bowel disease
rs10758669	9	4981602	A	C	-0.148762	0.0102138	4.69894e-48	Inflammatory bowel disease
rs7848647	9	117569046	C	T	0.13239	0.0106897	3.15791e-35	Inflammatory bowel disease
rs4743820	9	93928416	T	C	0.0639523	0.0108526	3.79656e-09	Inflammatory bowel disease
rs11793497	9	139271850	G	A	0.156206	0.0100484	1.70844e-54	Inflammatory bowel disease
rs34779708	10	35466185	G	T	0.106679	0.0102408	2.073e-25	Inflammatory bowel disease
rs11185982	10	82305627	C	T	-0.077882	0.0137863	1.61161e-08	Inflammatory bowel disease
rs2497318	10	94432000	T	C	-0.0635464	0.00989735	1.35781e-10	Inflammatory bowel disease
rs2050392	10	30691503	A	G	0.0691178	0.0102921	1.87241e-11	Inflammatory bowel disease
rs1250566	10	81046453	A	G	-0.100894	0.0110038	4.7698e-20	Inflammatory bowel disease
rs2274351	10	104264107	T	C	0.0604993	0.0104442	6.93043e-09	Inflammatory bowel disease
rs12722515	10	6081230	A	C	-0.0989022	0.0142955	4.56773e-12	Inflammatory bowel disease
rs2153283	10	59972299	A	C	-0.0859637	0.0127458	1.53568e-11	Inflammatory bowel disease
rs10761659	10	64445564	G	A	0.153811	0.0100347	4.9705e-53	Inflammatory bowel disease
rs2688608	10	75658349	T	G	0.062403	0.00988642	2.75467e-10	Inflammatory bowel disease
rs6584281	10	101286480	G	A	-0.164639	0.00992861	9.36268e-62	Inflammatory bowel disease
rs12796489	11	3059360	A	C	-0.760367	0.0432241	2.87276e-69	Inflammatory bowel disease
rs11230563	11	60776209	T	C	-0.081194	0.0105845	1.70608e-14	Inflammatory bowel disease
rs11236797	11	76299649	A	C	0.150864	0.00996698	9.31751e-52	Inflammatory bowel disease
rs559928	11	64150370	C	T	0.094388	0.0129645	3.32583e-13	Inflammatory bowel disease
rs648541	11	114429934	G	A	-0.0648616	0.0106716	1.21728e-09	Inflammatory bowel disease
rs10878302	12	40669826	A	T	0.112429	0.0192561	5.26393e-09	Inflammatory bowel disease
rs1388585	12	40531691	A	G	-0.30489	0.031707	6.8533e-22	Inflammatory bowel disease
rs12318183	12	68503836	A	C	0.109531	0.01008	1.66994e-27	Inflammatory bowel disease
rs3184504	12	111884608	C	T	-0.0600317	0.00989211	1.28988e-09	Inflammatory bowel disease
rs941823	13	41013977	C	T	0.0830172	0.0115361	6.18728e-13	Inflammatory bowel disease
rs9557207	13	100036418	G	A	-0.0878448	0.0120782	3.5156e-13	Inflammatory bowel disease
rs12585310	13	27528347	A	G	0.0706485	0.0107636	5.24928e-11	Inflammatory bowel disease
rs6561151	13	44484706	A	G	0.1	0.0118661	3.53346e-17	Inflammatory bowel disease
rs1569328	14	75741751	T	C	-0.0809722	0.0136766	3.20959e-09	Inflammatory bowel disease
rs10142466	14	69271784	G	A	-0.0580054	0.010146	1.08365e-08	Inflammatory bowel disease
rs55808324	14	88444752	A	G	0.141213	0.016844	5.13452e-17	Inflammatory bowel disease
rs17293632	15	67442596	T	C	0.107165	0.0116106	2.70894e-20	Inflammatory bowel disease
rs17651741	15	38869666	A	G	0.0702476	0.0126505	2.80892e-08	Inflammatory bowel disease
rs6500315	16	50508101	G	A	0.0766082	0.0118778	1.12065e-10	Inflammatory bowel disease
rs62037363	16	28865042	C	T	0.0987549	0.0102618	6.36209e-22	Inflammatory bowel disease
rs367569	16	11365500	T	C	-0.0958166	0.011275	1.92664e-17	Inflammatory bowel disease
rs7194886	16	50725193	T	C	-0.126026	0.0100135	2.53338e-36	Inflammatory bowel disease
rs2270395	16	50846832	T	C	0.0778411	0.0118554	5.17249e-11	Inflammatory bowel disease
rs11641016	16	86014881	G	C	-0.111288	0.0133908	9.50605e-17	Inflammatory bowel disease
rs3853824	17	54880993	C	T	0.064031	0.0104099	7.70123e-10	Inflammatory bowel disease
rs4795397	17	38023745	G	A	0.138343	0.00996661	8.30233e-44	Inflammatory bowel disease
rs744166	17	40514201	G	A	-0.100017	0.0102076	1.14446e-22	Inflammatory bowel disease
rs9889296	17	32570547	A	G	-0.104999	0.0112854	1.35301e-20	Inflammatory bowel disease
rs1292053	17	57963537	G	A	0.0701035	0.00982936	9.88781e-13	Inflammatory bowel disease
rs17780256	17	70642923	C	A	-0.083427	0.0125693	3.19374e-11	Inflammatory bowel disease
rs7240004	18	46395022	G	A	-0.0665215	0.0102898	1.01436e-10	Inflammatory bowel disease
rs67643815	18	67561508	T	G	-0.0629092	0.0101798	6.41889e-10	Inflammatory bowel disease
rs2847278	18	12778715	T	C	-0.144528	0.0132236	8.32722e-28	Inflammatory bowel disease
rs35164067	19	10525181	A	G	-0.11754	0.0127318	2.65705e-20	Inflammatory bowel disease
rs7253253	19	10714058	T	G	-0.134424	0.02313	6.18586e-09	Inflammatory bowel disease
rs2024092	19	1124031	A	G	0.106813	0.0121076	1.1246e-18	Inflammatory bowel disease
rs17694108	19	33731551	A	G	0.0857629	0.0111165	1.21032e-14	Inflammatory bowel disease
rs516246	19	49206172	T	C	0.0755599	0.0101797	1.14842e-13	Inflammatory bowel disease
rs6111031	20	1682037	T	C	-0.264091	0.0147557	1.23225e-71	Inflammatory bowel disease
rs913678	20	48955424	C	T	-0.0691643	0.0105418	5.34687e-11	Inflammatory bowel disease
rs6058869	20	31348750	T	C	0.0556615	0.0100037	2.63494e-08	Inflammatory bowel disease
rs6074022	20	44740196	T	C	-0.0742587	0.0114338	8.32339e-11	Inflammatory bowel disease
rs6062496	20	62329099	A	G	0.123216	0.0102312	2.10814e-33	Inflammatory bowel disease
rs259964	20	57824309	G	A	-0.0674584	0.00983489	6.92947e-12	Inflammatory bowel disease
rs2836883	21	40466744	A	G	-0.168413	0.0115451	3.37831e-48	Inflammatory bowel disease
rs1297258	21	16806709	T	C	-0.114524	0.0100654	5.37898e-30	Inflammatory bowel disease
rs8127691	21	45614860	C	T	-0.114259	0.0100818	8.97842e-30	Inflammatory bowel disease
rs140143	22	30173109	T	G	-0.133073	0.0114182	2.17871e-31	Inflammatory bowel disease
rs2143178	22	39660829	C	T	-0.176684	0.0137017	4.79954e-38	Inflammatory bowel disease
rs17129991	1	67862986	T	C	-0.284461	0.0450901	2.81365e-10	Crohn's disease
rs17391694	1	78623626	T	C	-0.119051	0.0199954	2.61818e-09	Crohn's disease
rs2974935	1	155181843	T	G	0.0755507	0.0121937	5.79522e-10	Crohn's disease
rs10800309	1	161472158	G	A	-0.0904086	0.0126389	8.47813e-13	Crohn's disease
rs10798069	1	186875459	T	G	-0.070387	0.0119822	4.24717e-09	Crohn's disease
rs6679677	1	114303808	A	C	-0.185152	0.0220556	4.66659e-17	Crohn's disease
rs2641348	1	120437884	G	A	-0.121336	0.0198422	9.65162e-10	Crohn's disease
rs12411259	1	172866210	A	G	0.134364	0.0137443	1.42758e-22	Crohn's disease
rs3024505	1	206939904	A	G	0.165311	0.0159634	3.94548e-25	Crohn's disease
rs6702421	1	197559324	T	C	0.110194	0.0141395	6.52529e-15	Crohn's disease
rs7517847	1	67681669	G	T	-0.335814	0.0124758	1.37721e-159	Crohn's disease
rs35730213	1	200874229	C	G	-0.151105	0.0138184	7.8361e-28	Crohn's disease
rs36016881	1	8051241	G	A	-0.108961	0.0170379	1.60313e-10	Crohn's disease
rs77981966	2	43777964	T	C	0.182656	0.0222451	2.1923e-16	Crohn's disease
rs13001325	2	102939036	T	C	-0.122687	0.0125708	1.67687e-22	Crohn's disease
rs11691685	2	145481827	G	A	-0.157687	0.0233162	1.35176e-11	Crohn's disease
rs1517352	2	191931464	C	A	0.0800097	0.0124517	1.31362e-10	Crohn's disease
rs6738394	2	219110625	A	G	0.0777406	0.011991	8.97635e-11	Crohn's disease
rs12694846	2	231148128	G	A	0.115366	0.0136242	2.50092e-17	Crohn's disease
rs7608910	2	61204856	G	A	0.120609	0.0121405	2.94917e-23	Crohn's disease
rs6738490	2	234161583	C	T	0.226164	0.0120892	4.25794e-78	Crohn's disease
rs13407913	2	25097644	G	A	0.114508	0.0119519	9.63607e-22	Crohn's disease
rs780094	2	27741237	C	T	-0.116483	0.0120611	4.55722e-22	Crohn's disease
rs35320439	2	242737341	C	T	0.0840555	0.0137546	9.89464e-10	Crohn's disease
rs6740462	2	65667272	A	C	0.099737	0.0141387	1.7362e-12	Crohn's disease
rs11713774	3	18765978	C	T	0.132662	0.0171654	1.08868e-14	Crohn's disease
rs3197999	3	49721532	A	G	0.155114	0.0128775	2.05211e-33	Crohn's disease
rs7438704	4	48363245	G	A	0.0839019	0.0126601	3.41979e-11	Crohn's disease
rs34592089	4	102926923	A	G	0.199406	0.0249741	1.41059e-15	Crohn's disease
rs6827756	4	123184411	C	T	-0.0789645	0.0125632	3.27002e-10	Crohn's disease
rs1363907	5	96252803	A	G	0.102575	0.0125984	3.89135e-16	Crohn's disease
rs3776414	5	10689562	G	T	0.0888353	0.012297	5.04313e-13	Crohn's disease
rs7711427	5	40414886	C	A	0.24803	0.0124713	5.16535e-88	Crohn's disease
rs79980175	5	40521892	C	A	-0.134258	0.0182147	1.69551e-13	Crohn's disease
rs71624119	5	55440730	A	G	-0.0923221	0.0149485	6.574e-10	Crohn's disease
rs11167518	5	150258920	A	C	0.279727	0.0198222	3.21144e-45	Crohn's disease
rs4703855	5	71693899	T	C	-0.073261	0.0132248	3.03054e-08	Crohn's disease
rs17622378	5	131778452	G	A	0.190197	0.0120781	7.17133e-56	Crohn's disease
rs34804116	5	72539850	A	C	-0.0939086	0.0126747	1.27145e-13	Crohn's disease
rs181826	5	141526057	A	C	0.0995948	0.0127047	4.53419e-15	Crohn's disease
rs17388425	5	158824174	G	C	-0.157253	0.0172142	6.53582e-20	Crohn's disease
rs56163845	5	173373948	G	A	-0.091908	0.0134853	9.3994e-12	Crohn's disease
rs9264942	6	31274380	C	T	0.150794	0.0128298	6.77798e-32	Crohn's disease
rs9494844	6	137983469	A	C	-0.088944	0.0142376	4.18071e-10	Crohn's disease
rs7773324	6	382559	A	G	0.078744	0.012909	1.06106e-09	Crohn's disease
rs1847472	6	90973159	A	C	-0.0853854	0.0132299	1.08971e-10	Crohn's disease
rs9457247	6	167392174	T	C	0.123663	0.0124045	2.07922e-23	Crohn's disease
rs6908425	6	20728731	C	T	0.103988	0.0150464	4.80839e-12	Crohn's disease
rs6456426	6	21438889	A	C	-0.0991795	0.0119962	1.3671e-16	Crohn's disease
rs11152949	6	106449085	G	A	0.133849	0.0128549	2.17921e-25	Crohn's disease
rs438475	6	32186245	A	G	0.159076	0.0172814	3.41507e-20	Crohn's disease
rs1267501	6	14715257	C	T	0.0871787	0.0151984	9.69059e-09	Crohn's disease
rs3129871	6	32406342	C	A	-0.087922	0.0130803	1.79556e-11	Crohn's disease
rs9491892	6	128280358	G	T	0.137869	0.0163762	3.80102e-17	Crohn's disease
rs212388	6	159490436	T	C	-0.102377	0.0124319	1.79515e-16	Crohn's disease
rs3801810	7	26892531	A	G	0.105079	0.01402	6.63285e-14	Crohn's disease
rs1456896	7	50304461	T	C	0.0977081	0.0131392	1.03467e-13	Crohn's disease
rs11768997	7	50533716	T	G	0.226326	0.0208449	1.83443e-27	Crohn's disease
rs2395022	7	98750379	C	A	-0.177152	0.0281553	3.1348e-10	Crohn's disease
rs2538470	7	148220448	G	A	-0.0749643	0.0122847	1.04597e-09	Crohn's disease
rs7786444	7	28154384	T	C	0.112085	0.0183382	9.83354e-10	Crohn's disease
rs7015630	8	90875918	C	T	-0.0842498	0.0137523	8.99974e-10	Crohn's disease
rs6651252	8	129567181	C	T	-0.149029	0.0183017	3.86011e-16	Crohn's disease
rs10956252	8	126536137	G	C	0.118641	0.0123641	8.34065e-22	Crohn's disease
rs7848647	9	117569046	C	T	0.141308	0.0129961	1.54846e-27	Crohn's disease
rs10758669	9	4981602	A	C	-0.14975	0.012299	4.18504e-34	Crohn's disease
rs11793497	9	139271850	G	A	0.168922	0.0121801	9.80393e-44	Crohn's disease
rs34779708	10	35466185	G	T	0.134457	0.0123872	1.89714e-27	Crohn's disease
rs1250573	10	81042475	A	G	-0.141693	0.0134477	5.85733e-26	Crohn's disease
rs7085798	10	101288347	A	C	-0.174348	0.0120372	1.52651e-47	Crohn's disease
rs61839660	10	6094697	T	C	0.148159	0.0203346	3.19227e-13	Crohn's disease
rs303429	10	30708441	T	C	0.0762756	0.0124275	8.37568e-10	Crohn's disease
rs11185982	10	82305627	C	T	-0.109139	0.0168972	1.05412e-10	Crohn's disease
rs2153283	10	59972299	A	C	-0.108804	0.0155227	2.39497e-12	Crohn's disease
rs10995271	10	64438486	C	G	-0.187653	0.012242	4.92266e-53	Crohn's disease
rs2227551	10	75669190	T	G	0.0994456	0.0137489	4.72389e-13	Crohn's disease
rs12796489	11	3059360	A	C	-0.79177	0.0526931	4.95564e-51	Crohn's disease
rs559928	11	64150370	C	T	0.099124	0.0158237	3.74524e-10	Crohn's disease
rs11236797	11	76299649	A	C	0.180737	0.0120572	8.53886e-51	Crohn's disease
rs34787213	11	60799046	T	C	-0.14973	0.0183059	2.85496e-16	Crohn's disease
rs3184504	12	111884608	C	T	-0.067651	0.0119969	1.71017e-08	Crohn's disease
rs7969592	12	68579649	G	A	-0.0731898	0.011991	1.03612e-09	Crohn's disease
rs10878302	12	40669826	A	T	0.15677	0.023765	4.20436e-11	Crohn's disease
rs28999107	12	6493100	T	G	0.0856594	0.0126539	1.2933e-11	Crohn's disease
rs76906269	12	40607709	G	A	0.394341	0.0370279	1.74703e-26	Crohn's disease
rs9554587	13	100040654	G	A	-0.0951561	0.0146501	8.28896e-11	Crohn's disease
rs9594766	13	43040043	A	G	-0.0735547	0.0121434	1.38526e-09	Crohn's disease
rs1927681	13	27558881	A	T	0.0887872	0.0121244	2.42493e-13	Crohn's disease
rs915286	13	40695992	A	G	0.066645	0.0119709	2.5875e-08	Crohn's disease
rs6561151	13	44484706	A	G	0.147148	0.0142318	4.6752e-25	Crohn's disease
rs11159833	14	88476004	T	C	0.155227	0.0207601	7.59277e-14	Crohn's disease
rs1569328	14	75741751	T	C	-0.109215	0.0167191	6.47441e-11	Crohn's disease
rs72727394	15	38847022	T	C	0.103233	0.0149661	5.28202e-12	Crohn's disease
rs17293632	15	67442596	T	C	0.128384	0.0139602	3.69828e-20	Crohn's disease
rs6500315	16	50508101	G	A	0.145539	0.0146056	2.17721e-23	Crohn's disease
rs1646019	16	11359680	T	C	-0.111379	0.013383	8.61787e-17	Crohn's disease
rs2270395	16	50846832	T	C	0.124328	0.0144786	8.92689e-18	Crohn's disease
rs11117431	16	86015316	G	A	-0.14927	0.0164404	1.09094e-19	Crohn's disease
rs7194886	16	50725193	T	C	-0.226986	0.0121749	1.4184e-77	Crohn's disease
rs26528	16	28517709	C	T	0.119845	0.0122466	1.2933e-22	Crohn's disease
rs9889296	17	32570547	A	G	-0.143097	0.0137815	2.95665e-25	Crohn's disease
rs4795397	17	38023745	G	A	0.132338	0.0120311	3.83619e-28	Crohn's disease
rs12949918	17	40526273	C	T	-0.104177	0.0123587	3.47376e-17	Crohn's disease
rs1292053	17	57963537	G	A	0.0911854	0.0118917	1.74703e-14	Crohn's disease
rs3853824	17	54880993	C	T	0.0813612	0.0126283	1.17319e-10	Crohn's disease
rs2847293	18	12782448	T	A	-0.166911	0.0158476	6.13762e-26	Crohn's disease
rs7236492	18	77220616	T	C	-0.0996611	0.017342	9.09452e-09	Crohn's disease
rs35164067	19	10525181	A	G	-0.143373	0.015563	3.18787e-20	Crohn's disease
rs17694108	19	33731551	A	G	0.0795895	0.0134523	3.29018e-09	Crohn's disease
rs640466	19	34670725	C	T	-0.0758092	0.0124963	1.30704e-09	Crohn's disease
rs2024092	19	1124031	A	G	0.147664	0.0143378	7.12525e-25	Crohn's disease
rs516246	19	49206172	T	C	0.114576	0.0123121	1.3277e-20	Crohn's disease
rs6111031	20	1682037	T	C	-0.282366	0.018121	9.60727e-55	Crohn's disease
rs6074022	20	44740196	T	C	-0.0963211	0.0137745	2.6965e-12	Crohn's disease
rs259964	20	57824309	G	A	-0.0713342	0.0119064	2.08238e-09	Crohn's disease
rs6062496	20	62329099	A	G	0.120078	0.0124099	3.81593e-22	Crohn's disease
rs1297258	21	16806709	T	C	-0.127246	0.0122169	2.10523e-25	Crohn's disease
rs2284553	21	34776695	G	A	0.103192	0.0123247	5.626e-17	Crohn's disease
rs8127691	21	45614860	C	T	-0.123357	0.0121887	4.4761e-24	Crohn's disease
rs2413583	22	39659773	T	C	-0.210407	0.0168361	7.72147e-36	Crohn's disease
rs140143	22	30173109	T	G	-0.126945	0.013562	7.94511e-21	Crohn's disease
rs727563	22	41867377	T	C	-0.0921252	0.014461	1.88274e-10	Crohn's disease
rs12132349	1	200875242	A	T	-0.166942	0.0143783	3.63664e-31	Ulcerative colitis
rs3024493	1	206943968	A	C	0.226278	0.0163471	1.41971e-43	Ulcerative colitis
rs111830527	1	22687173	A	G	-0.192324	0.0292804	5.08745e-11	Ulcerative colitis
rs7547569	1	67731368	C	T	-0.495701	0.0291648	8.70964e-65	Ulcerative colitis
rs12103	1	1247494	C	T	-0.0995588	0.0162944	9.96369e-10	Ulcerative colitis
rs10910092	1	2501516	G	A	-0.0863506	0.0127821	1.42266e-11	Ulcerative colitis
rs35223180	1	8185902	T	G	-0.141003	0.0175766	1.0392e-15	Ulcerative colitis
rs6426833	1	20171860	A	G	0.232387	0.0125836	3.77051e-76	Ulcerative colitis
rs4656958	1	160856964	G	A	0.0824158	0.0138702	2.8167e-09	Ulcerative colitis
rs1801274	1	161479745	G	A	-0.170896	0.012653	1.4345e-41	Ulcerative colitis
rs16841904	1	197701992	T	C	0.0860225	0.015305	1.90349e-08	Ulcerative colitis
rs7608910	2	61204856	G	A	0.127099	0.0126851	1.25026e-23	Ulcerative colitis
rs1990760	2	163124051	T	C	-0.0855732	0.0134145	1.7809e-10	Ulcerative colitis
rs13430791	2	43481013	A	G	0.105886	0.0186614	1.39422e-08	Ulcerative colitis
rs9941524	2	199499443	G	A	0.0977156	0.0127881	2.15278e-14	Ulcerative colitis
rs10460566	2	25483121	A	G	-0.0817673	0.0144699	1.59643e-08	Ulcerative colitis
rs4973341	2	228660362	T	C	0.073473	0.0131405	2.25336e-08	Ulcerative colitis
rs10185424	2	102662888	G	T	-0.0965995	0.0125621	1.47367e-14	Ulcerative colitis
rs1517352	2	191931464	C	A	0.0777839	0.0129859	2.09991e-09	Ulcerative colitis
rs4676410	2	241563739	A	G	0.142022	0.0157426	1.85481e-19	Ulcerative colitis
rs11676348	2	219010146	T	C	0.0744362	0.0124232	2.07678e-09	Ulcerative colitis
rs9836291	3	49697459	A	G	0.170257	0.0132458	8.19785e-38	Ulcerative colitis
rs13136827	4	123171318	C	T	-0.111814	0.0176452	2.34542e-10	Ulcerative colitis
rs3774937	4	103434253	C	T	0.099276	0.0131621	4.60787e-14	Ulcerative colitis
rs56167332	5	158827769	A	C	0.141368	0.0131737	7.2711e-27	Ulcerative colitis
rs272882	5	131669161	T	G	0.145856	0.0138588	6.66807e-26	Ulcerative colitis
rs36070529	5	158619835	A	G	-0.091704	0.0160211	1.04073e-08	Ulcerative colitis
rs4976646	5	176788570	C	T	0.0787748	0.0132165	2.51721e-09	Ulcerative colitis
rs3776414	5	10689562	G	T	0.0704798	0.0128464	4.10346e-08	Ulcerative colitis
rs7711427	5	40414886	C	A	0.088938	0.0127983	3.67367e-12	Ulcerative colitis
rs7738430	6	31508836	C	T	0.367964	0.0340763	3.50913e-27	Ulcerative colitis
rs4947328	6	31561747	G	A	0.239455	0.038129	3.38314e-10	Ulcerative colitis
rs9271858	6	32595223	G	A	0.122709	0.0129368	2.41769e-21	Ulcerative colitis
rs4712520	6	20640871	C	T	0.0929892	0.0166206	2.20841e-08	Ulcerative colitis
rs2516440	6	31440497	A	G	-0.0997745	0.0137762	4.40352e-13	Ulcerative colitis
rs9271255	6	32580357	T	C	-0.284959	0.013809	1.31009e-94	Ulcerative colitis
rs34659678	6	111888540	T	C	0.209947	0.0250948	5.95251e-17	Ulcerative colitis
rs6920220	6	138006504	A	G	0.146936	0.015222	4.77969e-22	Ulcerative colitis
rs1077773	7	17442679	A	G	0.0721282	0.012398	5.96458e-09	Ulcerative colitis
rs12718244	7	50175654	A	G	0.0717762	0.0126545	1.4115e-08	Ulcerative colitis
rs1182188	7	2869985	C	T	-0.107615	0.0137507	5.03153e-15	Ulcerative colitis
rs2395022	7	98750379	C	A	-0.183896	0.029166	2.87919e-10	Ulcerative colitis
rs4728142	7	128573967	A	G	0.0969671	0.0126655	1.91823e-14	Ulcerative colitis
rs76546301	7	50498389	A	G	0.26496	0.0410174	1.04918e-10	Ulcerative colitis
rs6466198	7	107480126	T	A	0.133923	0.0128457	1.8954e-25	Ulcerative colitis
rs13255292	8	129076573	T	C	-0.075463	0.0137225	3.81514e-08	Ulcerative colitis
rs4366152	9	117564875	C	T	0.120371	0.0135814	7.79471e-19	Ulcerative colitis
rs10870077	9	139263891	G	C	-0.135741	0.0126242	5.77032e-27	Ulcerative colitis
rs10758669	9	4981602	A	C	-0.143218	0.0128828	1.03753e-28	Ulcerative colitis
rs4743820	9	93928416	T	C	0.0809228	0.0137572	4.04772e-09	Ulcerative colitis
rs10748783	10	101285872	A	C	-0.164756	0.0126394	7.73393e-39	Ulcerative colitis
rs2274351	10	104264107	T	C	0.0710979	0.0130334	4.89531e-08	Ulcerative colitis
rs2497318	10	94432000	T	C	-0.0714375	0.0125164	1.14641e-08	Ulcerative colitis
rs4747886	10	6176166	T	C	0.0738479	0.0128701	9.58341e-09	Ulcerative colitis
rs59418206	10	35331624	A	G	0.0735513	0.012978	1.45001e-08	Ulcerative colitis
rs10761659	10	64445564	G	A	0.117315	0.0126238	1.49796e-20	Ulcerative colitis
rs12796489	11	3059360	A	C	-0.67649	0.0559623	1.21787e-33	Ulcerative colitis
rs61893460	11	76291154	A	G	0.121119	0.0125424	4.60363e-22	Ulcerative colitis
rs11229555	11	58408687	T	G	-0.0823351	0.0144507	1.2147e-08	Ulcerative colitis
rs11230563	11	60776209	T	C	-0.0750666	0.0133556	1.90296e-08	Ulcerative colitis
rs661054	11	114430410	G	A	-0.124858	0.0135529	3.18273e-20	Ulcerative colitis
rs483905	11	96023427	A	G	0.0849927	0.0135107	3.15929e-10	Ulcerative colitis
rs12318183	12	68503836	A	C	0.162178	0.0126604	1.44278e-37	Ulcerative colitis
rs76904798	12	40614434	T	C	0.104624	0.0176013	2.77984e-09	Ulcerative colitis
rs941823	13	41013977	C	T	0.108669	0.0146906	1.39155e-13	Ulcerative colitis
rs1927681	13	27558881	A	T	-0.47866	0.0126594	1e-200	Ulcerative colitis
rs55808324	14	88444752	A	G	0.127209	0.021035	1.47092e-09	Ulcerative colitis
rs7404095	16	23864590	C	T	0.0717686	0.0126826	1.52416e-08	Ulcerative colitis
rs79045992	16	68518992	A	G	0.118093	0.02083	1.43321e-08	Ulcerative colitis
rs11150589	16	30482494	C	T	-0.0798521	0.0127057	3.28398e-10	Ulcerative colitis
rs11641184	16	11704651	A	C	0.0780232	0.0124939	4.24043e-10	Ulcerative colitis
rs4795397	17	38023745	G	A	0.139853	0.012577	1.00624e-28	Ulcerative colitis
rs9891119	17	40507980	C	A	-0.0895467	0.0133101	1.72346e-11	Ulcerative colitis
rs17780256	17	70642923	C	A	-0.115389	0.0160316	6.12774e-13	Ulcerative colitis
rs7240004	18	46395022	G	A	-0.0823655	0.0130179	2.49862e-10	Ulcerative colitis
rs8096327	18	12887750	G	A	0.093806	0.0127914	2.24233e-13	Ulcerative colitis
rs17694108	19	33731551	A	G	0.0958444	0.0139396	6.16737e-12	Ulcerative colitis
rs12720356	19	10469975	C	A	0.153279	0.0227683	1.67225e-11	Ulcerative colitis
rs11083840	19	47119910	G	T	0.0691316	0.0125262	3.41036e-08	Ulcerative colitis
rs6111031	20	1682037	T	C	-0.260863	0.0190685	1.33137e-42	Ulcerative colitis
rs6062496	20	62329099	A	G	0.113898	0.0128769	9.13903e-19	Ulcerative colitis
rs913678	20	48955424	C	T	-0.0757579	0.013301	1.22914e-08	Ulcerative colitis
rs4812833	20	43068996	A	G	0.103346	0.0125571	1.87068e-16	Ulcerative colitis
rs1297256	21	16805676	T	C	-0.10106	0.0127351	2.09604e-15	Ulcerative colitis
rs4456788	21	45616324	A	G	-0.102758	0.0127344	7.06968e-16	Ulcerative colitis
rs2836883	21	40466744	A	G	-0.227134	0.0147424	1.47333e-53	Ulcerative colitis
rs9611131	22	39662480	C	T	-0.142696	0.0181548	3.84326e-15	Ulcerative colitis
rs140143	22	30173109	T	G	-0.129716	0.0143011	1.18631e-19	Ulcerative colitis
rs12068671	1	172681031	C	T	-0.156654	0.0244153	1.39701e-10	Celiac disease
rs11801183	1	172862984	T	C	-0.138343	0.0245229	1.68702e-08	Celiac disease
rs1323292	1	192541021	A	G	0.261754	0.025293	4.23448e-25	Celiac disease
rs4445406	1	2539400	C	T	-0.136049	0.0197343	5.42251e-12	Celiac disease
rs13003464	2	61186829	G	A	0.153579	0.0188934	4.3391e-16	Celiac disease
rs990171	2	103086770	C	A	-0.178146	0.0215135	1.2249e-16	Celiac disease
rs1018326	2	182007800	C	T	0.151862	0.0185859	3.06267e-16	Celiac disease
rs6715106	2	191913034	G	A	-0.237369	0.0412053	8.37896e-09	Celiac disease
rs1980422	2	204610396	T	C	-0.172271	0.0215795	1.42692e-15	Celiac disease
rs2097282	3	46378025	T	C	-0.183987	0.0197345	1.13006e-20	Celiac disease
rs61579022	3	119123278	A	G	0.107957	0.0188338	9.91996e-09	Celiac disease
rs2030519	3	188119901	A	G	0.27826	0.0188629	2.99985e-49	Celiac disease
rs76830965	3	159637678	A	C	0.307485	0.0283999	2.56507e-27	Celiac disease
rs13132308	4	123551114	G	A	-0.34899	0.0269131	1.87499e-38	Celiac disease
rs9268303	6	32326165	A	G	-0.638659	0.0272424	1.53815e-121	Celiac disease
rs10947460	6	33828234	A	G	-0.12545	0.0227727	3.61302e-08	Celiac disease
rs182429	6	159469574	G	A	-0.150143	0.0186583	8.48594e-16	Celiac disease
rs2269423	6	32145707	C	A	0.925079	0.0240484	1e-200	Celiac disease
rs2499714	6	34072215	T	C	0.188966	0.0305353	6.07603e-10	Celiac disease
rs1050976	6	408079	T	C	-0.111043	0.0184718	1.83802e-09	Celiac disease
rs13195040	6	27413924	G	A	1.12005	0.0291168	1e-200	Celiac disease
rs1431403	6	33047031	C	T	0.64815	0.0199541	1e-200	Celiac disease
rs17264332	6	138005515	G	A	0.250759	0.0220259	4.9831e-30	Celiac disease
rs9258302	6	29741338	C	T	-0.357818	0.0387501	2.60675e-20	Celiac disease
rs55743914	6	128293562	T	C	0.187309	0.021237	1.14499e-18	Celiac disease
rs79758729	7	37418454	G	A	0.162969	0.0290899	2.11602e-08	Celiac disease
rs744254	10	6392848	A	G	0.116421	0.0210172	3.03599e-08	Celiac disease
rs1250552	10	81058027	G	A	-0.154784	0.0185777	7.96893e-17	Celiac disease
rs61907765	11	128391937	T	C	0.161268	0.0221632	3.42926e-13	Celiac disease
rs7104791	11	111196858	C	T	-0.14842	0.0221049	1.88886e-11	Celiac disease
rs10790269	11	118729456	T	C	0.157239	0.0239751	5.43751e-11	Celiac disease
rs3184504	12	111884608	C	T	-0.175633	0.0186829	5.41876e-21	Celiac disease
rs11851414	14	69259502	C	T	0.120446	0.0220512	4.705e-08	Celiac disease
rs1378938	15	75096443	C	T	-0.117783	0.0204027	7.79094e-09	Celiac disease
rs6498114	16	10964118	T	G	-0.131028	0.0211512	5.83405e-10	Celiac disease
rs11875687	18	12843137	C	T	0.159565	0.0250579	1.91699e-10	Celiac disease
rs1893592	21	43855067	C	A	-0.123864	0.0208749	2.96299e-09	Celiac disease
rs4821124	22	21979289	C	T	0.151003	0.0230512	5.724e-11	Celiac disease
rs10801908	1	117090493	T	C	-0.21495	0.0263631	3.53671e-16	multiple sclerosis
rs59655222	1	200875897	C	T	-0.123191	0.0186277	3.75837e-11	multiple sclerosis
rs478093	1	120255126	G	A	0.105138	0.0179039	4.29596e-09	multiple sclerosis
rs74449127	1	101290432	G	A	-0.196964	0.0255798	1.36113e-14	multiple sclerosis
rs6670198	1	2520527	C	T	-0.145026	0.0176423	2.02908e-16	multiple sclerosis
rs2317231	1	157686337	T	G	-0.100569	0.0167449	1.902e-09	multiple sclerosis
rs35486093	1	85729820	G	A	0.179486	0.0280638	1.59901e-10	multiple sclerosis
rs11809700	1	93152635	T	C	0.144448	0.0183508	3.5051e-15	multiple sclerosis
rs35540610	2	231121829	C	T	0.135143	0.0193517	2.87872e-12	multiple sclerosis
rs1177228	2	61242410	G	A	0.107418	0.0186591	8.56702e-09	multiple sclerosis
rs7592560	2	68647001	A	G	0.10409	0.016508	2.87402e-10	multiple sclerosis
rs12478539	2	43355324	C	G	-0.123191	0.0186905	4.36616e-11	multiple sclerosis
rs12612620	2	112488876	A	G	0.211833	0.036063	4.255e-09	multiple sclerosis
rs1014486	3	159691112	C	T	0.10508	0.016368	1.36399e-10	multiple sclerosis
rs6763437	3	119145390	A	G	-0.779141	0.132145	3.72203e-09	multiple sclerosis
rs2681424	3	121769522	C	T	-0.121155	0.0165779	2.70707e-13	multiple sclerosis
rs13327021	3	27783015	T	C	0.115186	0.0171219	1.72703e-11	multiple sclerosis
rs4325907	3	101749022	T	C	-0.099268	0.0168311	3.68197e-09	multiple sclerosis
rs438613	3	28072086	C	T	0.138021	0.0166057	9.43409e-17	multiple sclerosis
rs9992763	4	109058718	T	G	-0.0900341	0.0164612	4.51398e-08	multiple sclerosis
rs10063294	5	35877505	A	G	-0.0990472	0.0162642	1.13e-09	multiple sclerosis
rs11749040	5	40396425	A	G	0.196745	0.0233464	3.53997e-17	multiple sclerosis
rs2546890	5	158759900	G	A	-0.116983	0.0164181	1.03896e-12	multiple sclerosis
rs9393975	6	29802217	A	T	-0.766351	0.0431552	1.49383e-70	multiple sclerosis
rs743771	6	32976909	A	C	-0.0993927	0.0162027	8.55205e-10	multiple sclerosis
rs72928038	6	90976768	A	G	0.160521	0.0247614	9.00949e-11	multiple sclerosis
rs2857700	6	31572481	C	T	-0.767224	0.0237495	1e-200	multiple sclerosis
rs9277647	6	33083750	T	C	-0.213812	0.0211677	5.47394e-24	multiple sclerosis
rs1738074	6	159465977	C	T	0.113729	0.0167056	9.90832e-12	multiple sclerosis
rs4896153	6	135833463	A	T	-0.138343	0.0187589	1.64589e-13	multiple sclerosis
rs4947255	6	32207483	T	C	-0.552217	0.0555038	2.54273e-23	multiple sclerosis
rs114872782	6	32241452	T	C	-2.45044	0.255159	7.72147e-22	multiple sclerosis
rs62420820	6	137438057	A	G	0.137237	0.0187505	2.49574e-13	multiple sclerosis
rs58546351	6	32483611	G	A	-1.89446	0.0531758	1e-200	multiple sclerosis
rs354033	7	149289464	A	G	-0.107957	0.0189431	1.20501e-08	multiple sclerosis
rs55970742	7	2441337	T	C	-0.100373	0.017899	2.04998e-08	multiple sclerosis
rs6990534	8	128814091	G	A	0.10714	0.018154	3.597e-09	multiple sclerosis
rs28703878	8	79417222	G	A	0.133646	0.0214335	4.50703e-10	multiple sclerosis
rs7855251	9	100868189	C	T	-0.110109	0.0200898	4.23302e-08	multiple sclerosis
rs1250551	10	81059335	T	G	0.115748	0.0173687	2.66195e-11	multiple sclerosis
rs1112718	10	94479107	G	A	-0.10562	0.0166876	2.46297e-10	multiple sclerosis
rs11256593	10	6117322	T	C	0.186314	0.0173516	6.78266e-27	multiple sclerosis
rs56232455	11	321235	A	G	0.15841	0.0281246	1.77701e-08	multiple sclerosis
rs12365699	11	118743286	A	G	-0.143754	0.0228493	3.14601e-10	multiple sclerosis
rs4939490	11	60793651	G	C	0.136627	0.0174104	4.24717e-15	multiple sclerosis
rs701006	12	58106836	G	A	0.113864	0.0168357	1.34896e-11	multiple sclerosis
rs7975763	12	123604053	T	C	0.121038	0.0209676	7.80405e-09	multiple sclerosis
rs1860545	12	6446777	A	G	0.116534	0.0170311	7.78753e-12	multiple sclerosis
rs9591325	13	50811220	C	T	-0.212366	0.0339891	4.15604e-10	multiple sclerosis
rs17124032	14	88546009	A	G	-0.216803	0.0316224	7.08109e-12	multiple sclerosis
rs12147246	14	103265844	G	A	-0.0993784	0.0169228	4.29398e-09	multiple sclerosis
rs34695601	14	76014298	C	T	-0.109482	0.0197905	3.16497e-08	multiple sclerosis
rs12434551	14	69253364	T	A	-0.103909	0.0162992	1.82802e-10	multiple sclerosis
rs6496663	15	90887584	C	A	0.100594	0.0181091	2.77799e-08	multiple sclerosis
rs35703946	16	86021505	A	G	-0.172524	0.02874	1.93798e-09	multiple sclerosis
rs3809627	16	30103160	A	C	-0.0969515	0.0175395	3.24601e-08	multiple sclerosis
rs7190580	16	11403470	G	A	-0.0980337	0.0179402	4.64301e-08	multiple sclerosis
rs415759	16	1066917	C	T	0.118784	0.0217558	4.76497e-08	multiple sclerosis
rs7200146	16	11213449	T	G	-0.170788	0.0169488	7.00164e-24	multiple sclerosis
rs12925972	16	79111297	C	T	0.0945826	0.0170812	3.07298e-08	multiple sclerosis
rs7207542	17	45697549	G	C	0.108765	0.0165268	4.66874e-11	multiple sclerosis
rs1026916	17	40529835	G	A	-0.129653	0.0174305	1.02e-13	multiple sclerosis
rs2150879	17	57859210	A	G	-0.103549	0.0164769	3.28897e-10	multiple sclerosis
rs9955954	18	56348044	G	A	-0.110038	0.0194511	1.539e-08	multiple sclerosis
rs1077667	19	6668972	T	C	-0.151862	0.021225	8.37336e-13	multiple sclerosis
rs11666263	19	10590684	G	A	-0.102827	0.0180385	1.19501e-08	multiple sclerosis
rs4808760	19	18301979	G	C	-0.13456	0.0186122	4.84061e-13	multiple sclerosis
rs1465697	19	49837246	T	C	0.124317	0.0187656	3.47937e-11	multiple sclerosis
rs6032662	20	44734310	T	C	-0.133831	0.0183292	2.84512e-13	multiple sclerosis
rs2248461	20	52792202	A	G	-0.108142	0.0174165	5.32599e-10	multiple sclerosis
rs9610458	22	22205353	T	C	0.114221	0.0165102	4.57404e-12	multiple sclerosis
rs140522	22	50971266	C	T	-0.110596	0.017536	2.848e-10	multiple sclerosis
rs10888503	1	152593549	T	C	0.1866	0.0171	1.43615e-27	Psoriasis
rs438650	1	8290082	C	T	0.1244	0.0195	1.76401e-10	Psoriasis
rs11581607	1	67707690	A	G	-0.3647	0.036	4.55827e-24	Psoriasis
rs59960858	1	24519437	A	C	-0.2086	0.0243	1.05512e-17	Psoriasis
rs11249215	1	25297184	A	G	0.1403	0.016	2.1419e-18	Psoriasis
rs12133684	1	206648995	A	G	0.1218	0.0206	3.25702e-09	Psoriasis
rs35741374	2	61072567	T	C	0.1634	0.0163	1.07795e-23	Psoriasis
rs2111485	2	163110536	G	A	0.1616	0.0166	1.75792e-22	Psoriasis
rs771576	3	101616982	C	T	0.1029	0.0169	1.08101e-09	Psoriasis
rs3906814	3	17011474	G	C	-0.1144	0.0161	1.30407e-12	Psoriasis
rs6894840	5	158625788	G	T	0.1152	0.0166	3.42295e-12	Psoriasis
rs39841	5	96120170	A	G	-0.1624	0.0176	2.56271e-20	Psoriasis
rs1295685	5	131996445	G	A	0.1759	0.0206	1.15798e-17	Psoriasis
rs11135059	5	158771337	A	G	-0.3078	0.0178	4.40656e-67	Psoriasis
rs115059666	5	150491845	A	G	0.5147	0.0744	4.46684e-12	Psoriasis
rs12188300	5	158829527	T	A	0.5005	0.0264	5.38642e-80	Psoriasis
rs9468618	6	29750776	T	C	-0.1856	0.03	6.48605e-10	Psoriasis
rs9258357	6	29751129	C	T	0.2839	0.0233	3.48498e-34	Psoriasis
rs9264277	6	31224667	C	T	0.3705	0.018	1.90985e-94	Psoriasis
rs2735009	6	29807853	A	G	-0.2952	0.0204	1.63192e-47	Psoriasis
rs12211087	6	31269946	A	T	1.3769	0.0253	1e-200	Psoriasis
rs28752856	6	31298418	G	C	1.1163	0.0225	1e-200	Psoriasis
rs1611236	6	29748690	A	G	0.123	0.0172	7.89587e-13	Psoriasis
rs111818167	6	31289309	CTTT	C	0.6916	0.0202	1e-200	Psoriasis
rs582757	6	138197824	T	C	-0.1846	0.0176	1.15107e-25	Psoriasis
rs9504361	6	577820	G	A	-0.1068	0.0164	6.44021e-11	Psoriasis
rs4712520	6	20640871	C	T	0.1301	0.0212	8.27409e-10	Psoriasis
rs9277939	6	33189873	A	C	0.228	0.0253	2.16322e-19	Psoriasis
rs9481169	6	111929862	T	G	0.3716	0.0263	2.47286e-45	Psoriasis
rs2451258	6	159506600	T	C	-0.0985	0.0169	5.26199e-09	Psoriasis
rs11767350	7	37385365	G	A	-0.0998	0.0164	1.193e-09	Psoriasis
rs4978343	9	110820132	T	G	-0.0988	0.0164	1.76701e-09	Psoriasis
rs9695923	9	110791067	T	C	-0.0955	0.0165	7.08207e-09	Psoriasis
rs11795343	9	32523737	C	T	-0.1062	0.0164	1.02499e-10	Psoriasis
rs2675662	10	75599127	G	A	-0.1184	0.0167	1.48799e-12	Psoriasis
rs1108618	10	81043743	G	A	-0.1098	0.0165	3.24788e-11	Psoriasis
rs1648153	11	109959638	A	G	-0.1388	0.0164	2.93089e-17	Psoriasis
rs118002009	11	64122279	T	G	-0.102	0.0169	1.61901e-09	Psoriasis
rs10893884	11	128410264	C	T	-0.106	0.016	3.98658e-11	Psoriasis
rs2066819	12	56750204	T	C	-0.3283	0.0348	4.28055e-21	Psoriasis
rs9591325	13	50811220	C	T	-0.19	0.0324	4.49997e-09	Psoriasis
rs9513593	13	99950260	A	G	-0.1197	0.0205	5.33495e-09	Psoriasis
rs8016947	14	35832666	G	T	0.1476	0.0162	8.17523e-20	Psoriasis
rs7141014	14	98667928	C	T	-0.1123	0.0203	3.07496e-08	Psoriasis
rs28510484	15	31637569	C	G	-0.1398	0.0231	1.37101e-09	Psoriasis
rs2021511	16	11344903	T	C	-0.1163	0.0181	1.20301e-10	Psoriasis
rs4889526	16	31030344	A	C	0.1216	0.0165	1.62405e-13	Psoriasis
rs73986523	17	40270062	C	T	-0.2122	0.038	2.41402e-08	Psoriasis
rs957970	17	40519890	G	A	0.0929	0.0168	3.05401e-08	Psoriasis
rs55868394	17	73851113	A	C	0.1389	0.0246	1.70801e-08	Psoriasis
rs28998802	17	26124908	A	G	0.2113	0.0222	1.88799e-21	Psoriasis
rs2301368	17	26130118	A	G	0.1073	0.0168	1.60901e-10	Psoriasis
rs559406	18	12857002	T	G	-0.0924	0.0161	1.01899e-08	Psoriasis
rs142502677	18	51791307	TTG	T	0.1035	0.0185	2.21998e-08	Psoriasis
rs11085744	19	10819967	T	C	0.1146	0.0166	5.21315e-12	Psoriasis
rs2638281	19	49210869	G	A	0.0976	0.0164	2.46297e-09	Psoriasis
rs34536443	19	10463118	C	G	-0.6799	0.0504	2.0179e-41	Psoriasis
rs6063454	20	48590791	T	G	-0.1551	0.0166	1.07696e-20	Psoriasis
rs131656	22	21917450	A	G	0.114	0.0202	1.685e-08	Psoriasis
